# Supplementary material for: Impact of an evolving classification system on diffuse glioma repositories: experience from the Sydney brain tumour bank
Source: J Neurooncol. 2026 Feb 19;177(1):6. doi: 10.1007/s11060-026-05470-1 (PMC12920384; doi:10.1007/s11060-026-05470-1)
Supplement: Supplementary file 1 — Supplementary Material 1 [file 11060_2026_5470_MOESM1_ESM.xlsx]

## Sheet: Gravendeel
Sample	Age	Original classification	Original Grade	CNS WHO 5 Dx	CNS WHO 5 Grade	2021 requirements	IDH1_status	EGFR_status	LOH_1p	LOH_19q
GSM405201	44.57	Oligo III	G III	Oligo IDHm	G3	N	Mut	NA	YES	YES
GSM405202	28.69	Oligo III	G III	Oligo IDHm	G3	N	Mut	NON_AMP	YES	YES
GSM405203	38.58	Oligo III	G III	(?) HGG NOS	NA	Dx Gx	Wild_type	NON_AMP	YES	YES
GSM405204	33.89	Oligo III	G III	(?) HGG NOS	NA	Dx Gx	Wild_type	NON_AMP	YES	YES
GSM405205	48.03	Oligo III	G III	Oligo IDHm	G3	N	Mut	NON_AMP	YES	YES
GSM405206	31.53	Oligo III	G III	(?) HGG NOS	NA	Dx Gx	Wild_type	NON_AMP	YES	YES
GSM405207	44.41	Oligo III	G III	(?) HGG NOS	NA	Dx Gx	Wild_type	NON_AMP	YES	YES
GSM405208	51.4	Oligo III	G III	Oligo IDHm	G3	N	Mut	NON_AMP	YES	YES
GSM405210	38.53	Oligo III	G III	Oligo IDHm	G3	N	Mut	NON_AMP	YES	YES
GSM405211	34.93	Oligo III	G III	Oligo IDHm	G3	N	Mut	NA	YES	YES
GSM405212	23.33	Oligo III	G III	(?) HGG NOS	NA	Dx Gx	Wild_type	NON_AMP	YES	YES
GSM405213	44.09	GBM	G IV	(?) HGG NOS	G4	Dx	Wild_type	NA	NO	PARTIAL
GSM405214	37.84	GBM	G IV	(?) HGG NOS	G4	Dx	Wild_type	NON_AMP	NO	NO
GSM405215	51.44	GBM	G IV	GBM IDHwt	G4	N	Wild_type	NA	NO	NO
GSM405216	52.06	GBM	G IV	GBM IDHwt	G4	N	Wild_type	NON_AMP	NA	NO
GSM405217	33.2	GBM	G IV	(?) IDHm HGG	NA	Dx Gx	Mut	NON_AMP	NA	NO
GSM405218	32.36	GBM	G IV	(?) HGG NOS	G4	Dx	Wild_type	AMP	NO	NO
GSM405219	57.25	GBM	G IV	(?) HGG NOS	G4	Dx	NA	AMP	PARTIAL	NO
GSM405220	54.12	GBM	G IV	GBM IDHwt	G4	N	Wild_type	NON_AMP	NA	NA
GSM405221	55.52	GBM	G IV	(?) HGG NOS	G4	Dx	NA	NON_AMP	NA	NA
GSM405222	54.06	GBM	G IV	(?) HGG NOS	G4	Dx	NA	NA	NA	NA
GSM405223	53.26	GBM	G IV	GBM IDHwt	G4	N	Wild_type	AMP	NA	NA
GSM405224	47.74	GBM	G IV	(?) HGG NOS	G4	Dx	Wild_type	NON_AMP	NA	NA
GSM405225	31.56	Mixed glioma	G III	(?) HGG NOS	NA	Dx Gx	NA	NON_AMP	NO	NO
GSM405226	48.6	Mixed glioma	G III	(?) HGG NOS	NA	Dx Gx	NA	AMP	NO	YES
GSM405227	48.1	Oligo III	G III	(?) HGG NOS	NA	Dx Gx	NA	NA	NA	NA
GSM405228	45.71	GBM	G IV	(?) HGG NOS	G4	Dx	Wild_type	NON_AMP	NA	NA
GSM405229	54.18	GBM	G IV	GBM IDHwt	G4	N	Wild_type	NA	NO	NO
GSM405230	63.33	GBM	G IV	GBM IDHwt	G4	N	Wild_type	NA	NO	NO
GSM405231	62.96	GBM	G IV	(?) HGG NOS	G4	Dx	NA	NA	NO	NO
GSM405232	35.7	GBM	G IV	Astro IDHm	G4	N	Mut	NON_AMP	NO	NO
GSM405233	51.64	GBM	G IV	GBM IDHwt	G4	N	Wild_type	NON_AMP	NA	NA
GSM405234	57.68	GBM	G IV	(?) HGG NOS	G4	Dx	NA	NA	NA	NA
GSM405235	71.09	GBM	G IV	GBM IDHwt	G4	N	Wild_type	NA	NA	NA
GSM405236	52.2	GBM	G IV	GBM IDHwt	G4	N	Wild_type	NA	NA	NA
GSM405237	51.17	GBM	G IV	GBM IDHwt	G4	N	Wild_type	NA	NA	NA
GSM405238	37.25	GBM	G IV	(?) HGG NOS	G4	Dx	Wild_type	NA	NA	NA
GSM405239	73.65	GBM	G IV	GBM IDHwt	G4	N	Wild_type	NA	NA	NA
GSM405240	33.09	GBM	G IV	Astro IDHm	G4	N	Mut	NA	NO	NO
GSM405241	55.98	GBM	G IV	(?) HGG NOS	G4	Dx	NA	NA	NA	NA
GSM405242	30.33	GBM	G IV	(?) HGG NOS	G4	Dx	NA	NA	NA	NA
GSM405243	61.33	GBM	G IV	(?) HGG NOS	G4	Dx	NA	NA	NA	NA
GSM405244	29.55	GBM	G IV	(?) IDHm HGG	NA	Dx Gx	Mut	NA	NA	NO
GSM405245	37.98	GBM	G IV	(?) HGG NOS	G4	Dx	Wild_type	NA	NO	NA
GSM405246	32.59	GBM	G IV	Oligo IDHm	G3	N	Mut	NA	YES	YES
GSM405247	39.36	GBM	G IV	(?) HGG NOS	G4	Dx	Wild_type	NA	NO	NO
GSM405248	55.2	GBM	G IV	(?) IDHm HGG	NA	Dx Gx	Mut	NA	NA	NO
GSM405249	23.02	GBM	G IV	(?) IDHm HGG	NA	Dx Gx	Mut	NON_AMP	NA	NA
GSM405250	30.69	Astro II	G II	(?) IDHm UGG	NA	Dx Gx	Mut	NA	NA	NA
GSM405251	26.17	GBM	G IV	(?) HGG NOS	G4	Dx	NA	NA	NA	NA
GSM405252	68.04	GBM	G IV	GBM IDHwt	G4	N	Wild_type	NA	NA	NA
GSM405253	34.84	GBM	G IV	(?) HGG NOS	G4	Dx	Wild_type	NA	NO	NO
GSM405254	40.58	GBM	G IV	(?) HGG NOS	G4	Dx	Wild_type	NA	NO	NO
GSM405255	47.93	GBM	G IV	(?) HGG NOS	G4	Dx	Wild_type	AMP	NO	NO
GSM405256	38.05	Astro II	G II	(?) IDHm UG astro	NA	Gx	Mut	NON_AMP	NO	NO
GSM405257	46.04	Oligo III	G III	Oligo IDHm	G3	N	Mut	NON_AMP	YES	YES
GSM405258	59.35	Astro II	G II	(?) UGG NOS	NA	Dx Gx	Wild_type	NA	NA	NA
GSM405259	64.01	Astro III	G III	(?) HGG NOS	NA	Dx Gx	Wild_type	NA	NA	NA
GSM405260	57.58	GBM	G IV	GBM IDHwt	G4	N	Wild_type	NA	NO	NO
GSM405261	60.46	Oligo III	G III	(?) IDHm HG astro	NA	Gx	Mut	NA	NO	NO
GSM405262	43.26	GBM	G IV	(?) HGG NOS	G4	Dx	Wild_type	AMP	NA	NA
GSM405263	61.74	GBM	G IV	GBM IDHwt	G4	N	Wild_type	NON_AMP	NA	NA
GSM405264	36.5	GBM	G IV	(?) HGG NOS	G4	Dx	Wild_type	NA	NO	NO
GSM405265	32.14	Astro III	G III	(?) HGG NOS	NA	Dx Gx	Wild_type	NON_AMP	NA	NA
GSM405266	51.62	GBM	G IV	GBM IDHwt	G4	N	Wild_type	AMP	NO	YES
GSM405267	53.3	GBM	G IV	(?) HGG NOS	G4	Dx	NA	NA	NO	NA
GSM405268	48.04	GBM	G IV	(?) HGG NOS	G4	Dx	Wild_type	AMP	NO	NO
GSM405269	54.59	GBM	G IV	GBM IDHwt	G4	N	Wild_type	AMP	NA	NA
GSM405270	73.11	GBM	G IV	GBM IDHwt	G4	N	Wild_type	NA	NA	NA
GSM405271	69.89	GBM	G IV	(?) HGG NOS	G4	Dx	NA	NA	NA	NA
GSM405272	43.64	Oligo III	G III	(?) HGG NOS	NA	Dx Gx	Wild_type	NON_AMP	NO	NO
GSM405273	56.42	Mixed glioma	G III	(?) HGG NOS	NA	Dx Gx	Wild_type	NA	NA	NA
GSM405274	63.08	GBM	G IV	GBM IDHwt	G4	N	Wild_type	AMP	NO	NO
GSM405275	60.39	GBM	G IV	(?) HGG NOS	G4	Dx	NA	NA	NA	NA
GSM405276	51.85	GBM	G IV	GBM IDHwt	G4	N	Wild_type	NON_AMP	NA	NA
GSM405277	43.89	Astro III	G III	(?) IDHm UGG	NA	Dx Gx	Mut	NON_AMP	NA	NA
GSM405278	58.23	GBM	G IV	GBM IDHwt	G4	N	Wild_type	AMP	NA	NA
GSM405279	46.15	Mixed glioma	G III	(?) HGG NOS	NA	Dx Gx	Wild_type	NON_AMP	NA	NA
GSM405280	30.43	GBM	G IV	(?) HGG NOS	G4	Dx	Wild_type	NA	NO	NO
GSM405281	37.12	Astro III	G III	(?) HGG NOS	NA	Dx Gx	Wild_type	NA	NA	NA
GSM405282	51.92	GBM	G IV	GBM IDHwt	G4	N	Wild_type	NA	NA	NA
GSM405283	38.07	Mixed glioma	G III	(?) HGG NOS	NA	Dx Gx	NA	NON_AMP	YES	YES
GSM405284	57.7	Mixed glioma	G III	(?) HGG NOS	NA	Dx Gx	NA	AMP	NO	NO
GSM405285	36.61	Mixed glioma	G III	(?) HGG NOS	NA	Dx Gx	NA	AMP	NO	NO
GSM405286	62.2	Mixed glioma	G III	(?) HGG NOS	NA	Dx Gx	NA	NA	NA	NA
GSM405287	43.57	Oligo III	G III	(?) HGG NOS	NA	Dx Gx	NA	NON_AMP	YES	YES
GSM405288	41.93	Mixed glioma	G III	(?) HGG NOS	NA	Dx Gx	NA	NON_AMP	NO	NO
GSM405289	37.44	Astro III	G III	(?) HGG NOS	NA	Dx Gx	Wild_type	AMP	NA	NA
GSM405290	45.5	GBM	G IV	(?) HGG NOS	G4	Dx	NA	NA	NA	NA
GSM405291	23.88	Astro III	G III	(?) IDHm UGG	NA	Dx Gx	Mut	NA	NA	NA
GSM405292	65.52	GBM	G IV	GBM IDHwt	G4	N	Wild_type	AMP	NA	NA
GSM405293	63.73	GBM	G IV	(?) IDHm HGG	NA	Dx Gx	Mut	AMP	NA	NA
GSM405294	56.41	GBM	G IV	GBM IDHwt	G4	N	Wild_type	AMP	PARTIAL	PARTIAL
GSM405295	41.77	Astro III	G III	(?) HGG NOS	NA	Dx Gx	NA	NA	NA	NA
GSM405296	41.09	GBM	G IV	(?) HGG NOS	G4	Dx	Wild_type	NON_AMP	NO	NO
GSM405297	67.13	GBM	G IV	GBM IDHwt	G4	N	Wild_type	NON_AMP	NO	NO
GSM405298	42.56	Mixed glioma	G III	(?) IDHm HG astro	NA	Gx	Mut	NA	NO	NO
GSM405299	54.94	GBM	G IV	(?) HGG NOS	G4	Dx	NA	NA	NA	NA
GSM405300	33.26	Mixed glioma	G III	(?) IDHm HGG	NA	Dx Gx	Mut	NA	NA	NA
GSM405301	65.35	GBM	G IV	(?) HGG NOS	G4	Dx	NA	NA	NA	NA
GSM405302	41.39	GBM	G IV	(?) HGG NOS	G4	Dx	Wild_type	AMP	NA	NA
GSM405303	56.64	GBM	G IV	GBM IDHwt	G4	N	Wild_type	NA	NA	NA
GSM405304	66.39	GBM	G IV	GBM IDHwt	G4	N	Wild_type	NA	NA	NA
GSM405305	52.69	GBM	G IV	Astro IDHm	G4	N	Mut	NON_AMP	NO	NO
GSM405306	15.67	Pilocytic Astrocytoma	G I	(?) IDHm UGG	NA	Dx Gx	Mut	NA	NA	NA
GSM405307	72.22	GBM	IV	GBM IDHwt	G4	N	Wild_type	NA	NA	NA
GSM405308	47.4	GBM	IV	(?) IDHm HGG	NA	Dx Gx	Mut	NA	NA	NA
GSM405309	54.6	GBM	IV	(?) IDHm HGG	NA	Dx Gx	Mut	NA	NA	NA
GSM405310	35.92	Mixed glioma	III	Oligo IDHm	G3	N	Mut	NON_AMP	YES	YES
GSM405311	43	Astro II	G II	(?) UGG NOS	NA	Dx Gx	Wild_type	NA	NA	NA
GSM405312	61.31	GBM	IV	GBM IDHwt	G4	N	Wild_type	AMP	NA	NA
GSM405313	32.5	GBM	IV	(?) IDHm HGG	NA	Dx Gx	Mut	NON_AMP	NA	NA
GSM405314	54.37	GBM	G IV	GBM IDHwt	G4	N	Wild_type	NON_AMP	NO	YES
GSM405315	64.61	GBM	G IV	GBM IDHwt	G4	N	Wild_type	NON_AMP	NA	NA
GSM405316	40.06	Mixed glioma	G III	(?) HGG NOS	NA	Dx Gx	Wild_type	NON_AMP	NA	NA
GSM405317	62.36	GBM	G IV	GBM IDHwt	G4	N	Wild_type	NA	PARTIAL	NO
GSM405318	62.46	Oligo III	G III	(?) IDHm HG astro	NA	Gx	Mut	NA	NO	NO
GSM405319	53.65	Oligo III	G III	Oligo IDHm	G3	N	Mut	NA	YES	YES
GSM405320	70.28	GBM	G IV	GBM IDHwt	G4	N	Wild_type	NON_AMP	NA	NA
GSM405321	33.83	Astro III	G III	(?) IDHm UGG	NA	Dx Gx	Mut	NON_AMP	NA	NA
GSM405322	62.28	GBM	G IV	GBM IDHwt	G4	N	Wild_type	NA	NA	NA
GSM405323	58.78	GBM	G IV	GBM IDHwt	G4	N	Wild_type	AMP	NA	NA
GSM405324	14.38	GBM	G IV	(?) HGG NOS	G4	Dx	Wild_type	AMP	NO	NO
GSM405325	42.98	Mixed glioma	G III	(?) IDHm HGG	NA	Dx Gx	Mut	NON_AMP	NA	NA
GSM405326	74.56	GBM	G IV	(?) IDHm HGG	NA	Dx Gx	Mut	AMP	NA	NA
GSM405327	66.86	Oligo III	G III	Oligo IDHm	G3	N	Mut	NON_AMP	YES	YES
GSM405328	67.6	GBM	G IV	GBM IDHwt	G4	N	Wild_type	AMP	NA	NA
GSM405329	60.33	Oligo III	G III	Oligo IDHm	G3	N	Mut	NA	YES	YES
GSM405330	33.12	GBM	G IV	(?) IDHm HGG	NA	Dx Gx	Mut	NON_AMP	NO	NA
GSM405331	59.56	Oligo III	G III	Oligo IDHm	G3	N	Mut	NON_AMP	YES	YES
GSM405333	57.64	Oligo III	G III	(?) HGG NOS	NA	Dx Gx	NA	NON_AMP	YES	YES
GSM405334	57.01	Oligo III	G III	(?) HGG NOS	NA	Dx Gx	NA	NON_AMP	NO	NO
GSM405335	65.59	Oligo III	G III	Oligo IDHm	G3	N	Mut	NON_AMP	YES	YES
GSM405336	NA	Non-tumor	NA	(?) IDHm UGG	NA	Dx Gx	Mut	NON_AMP	NA	NA
GSM405337	15.02	GBM	G IV	(?) HGG NOS	G4	Dx	Wild_type	AMP	NA	NA
GSM405338	50.23	Oligo II	G II	Oligo IDHm	G2	N	Mut	NON_AMP	YES	YES
GSM405339	78.08	GBM	G IV	GBM IDHwt	G4	N	Wild_type	AMP	NA	NA
GSM405340	52.88	GBM	G IV	Astro IDHm	G4	N	Mut	NON_AMP	NO	NO
GSM405341	71.11	Mixed glioma	G III	(?) IDHm HGG	NA	Dx Gx	Mut	AMP	NA	NA
GSM405342	46.51	Oligo III	G III	(?) IDHm HGG	NA	Dx Gx	Mut	NON_AMP	NA	NA
GSM405343	66.8	GBM	G IV	GBM IDHwt	G4	N	Wild_type	NON_AMP	NA	NA
GSM405344	34.71	Oligo II	G II	(?) UGG NOS	NA	Dx Gx	Wild_type	NON_AMP	PARTIAL	NO
GSM405345	45.63	GBM	G IV	(?) HGG NOS	G4	Dx	Wild_type	NON_AMP	NA	NA
GSM405346	22.28	Pilocytic Astrocytoma	G I	(?) UGG NOS	NA	Dx Gx	NA	NA	NA	NA
GSM405347	43.11	Mixed glioma	G III	(?) IDHm HGG	NA	Dx Gx	Mut	AMP	NA	NA
GSM405348	11.72	Pilocytic Astrocytoma	G I	(?) UGG NOS	NA	Dx Gx	NA	NA	NA	NA
GSM405349	24.42	GBM	G IV	(?) HGG NOS	G4	Dx	Wild_type	NON_AMP	NA	NA
GSM405350	40.74	GBM	G IV	(?) IDHm HGG	NA	Dx Gx	Mut	NON_AMP	NA	NA
GSM405351	42.7	GBM	G IV	(?) IDHm HGG	NA	Dx Gx	Mut	NON_AMP	NA	NA
GSM405352	69.95	GBM	G IV	GBM IDHwt	G4	N	Wild_type	AMP	NA	NA
GSM405353	55.39	GBM	G IV	GBM IDHwt	G4	N	Wild_type	AMP	NA	NA
GSM405354	32.15	Astro II	G II	(?) IDHm UGG	NA	Dx Gx	Mut	NA	NA	NA
GSM405355	73.19	Astro II	G II	(?) UGG NOS	NA	Dx Gx	Wild_type	NA	NA	NA
GSM405356	43.21	GBM	G IV	(?) IDHm HGG	NA	Dx Gx	Mut	NON_AMP	NA	NO
GSM405360	NA	Non-tumor	NA	(?) IDHm UG Astro	NA	Gx	Mut	NON_AMP	NO	NO
GSM405361	79.19	Oligo III	G III	(?) HGG NOS	NA	Dx Gx	Wild_type	NON_AMP	NO	NO
GSM405362	38.11	GBM	G IV	(?) HGG NOS	G4	Dx	Wild_type	NA	NO	NO
GSM405363	48.84	GBM	G IV	Astro IDHm	G4	N	Mut	NON_AMP	NO	NO
GSM405364	37.61	Oligo III	G III	Oligo IDHm	G3	N	Mut	NON_AMP	YES	YES
GSM405365	64.29	GBM	G IV	GBM IDHwt	G4	N	Wild_type	NA	NO	NO
GSM405366	75.13	Oligo III	G III	Oligo IDHm	G3	N	Mut	NON_AMP	YES	YES
GSM405367	46.83	GBM	G IV	(?) HGG NOS	G4	Dx	Wild_type	NON_AMP	NO	NO
GSM405368	32.14	GBM	G IV	(?) HGG NOS	G4	Dx	NA	NA	NA	NA
GSM405369	50.34	GBM	G IV	Oligo IDHm	G3	N	Mut	NON_AMP	YES	YES
GSM405370	46.52	GBM	G IV	(?) HGG NOS	G4	Dx	Wild_type	NON_AMP	NO	NO
GSM405371	53.26	GBM	G IV	(?) HGG NOS	G4	Dx	NA	NA	YES	NA
GSM405372	37.12	GBM	G IV	(?) HGG NOS	G4	Dx	NA	NA	YES	YES
GSM405373	58.58	GBM	G IV	(?) HGG NOS	G4	Dx	NA	NA	YES	NO
GSM405374	58.58	GBM	G IV	GBM IDHwt	G4	N	Wild_type	NON_AMP	YES	YES
GSM405375	67.03	GBM	G IV	GBM IDHwt	G4	N	Wild_type	NA	NO	NA
GSM405376	52.98	GBM	G IV	GBM IDHwt	G4	N	Wild_type	AMP	NO	NA
GSM405377	41.98	Oligo III	G III	(?) HGG NOS	NA	Dx Gx	Wild_type	NA	YES	YES
GSM405378	57.22	Oligo II	G II	(?) UGG NOS	NA	Dx Gx	Wild_type	NON_AMP	NA	NA
GSM405379	60.28	GBM	G IV	GBM IDHwt	G4	N	Wild_type	NON_AMP	NA	NA
GSM405380	39.99	Oligo III	G III	Oligo IDHm	G3	N	Mut	NON_AMP	YES	YES
GSM405381	38.37	Oligo III	G III	(?) IDHm HG astro	NA	Gx	Mut	NA	YES	NO
GSM405382	44.15	Mixed glioma	G III	(?) HGG NOS	NA	Dx Gx	NA	NA	YES	YES
GSM405383	37.6	Astro II	G II	(?) UGG NOS	NA	Dx Gx	Wild_type	NON_AMP	NO	NO
GSM405384	70.3	GBM	G IV	GBM IDHwt	G4	N	Wild_type	NA	NO	NO
GSM405385	34.78	GBM	G IV	(?) IDHm HGG	NA	Dx Gx	Mut	NA	NO	NA
GSM405386	53.85	Oligo II	G II	Oligo IDHm	G2	N	Mut	NON_AMP	YES	YES
GSM405387	37.11	Mixed glioma	G III	(?) IDHm HG astro	NA	Gx	Mut	NON_AMP	NO	YES
GSM405388	78.52	Mixed glioma	G III	GBM IDHwt	G4	N	Wild_type	AMP	NO	NO
GSM405389	52.88	GBM	G IV	(?) HGG NOS	G4	Dx	NA	NA	NO	NO
GSM405390	70.07	Mixed glioma	G III	(?) HGG NOS	NA	Dx Gx	Wild_type	NA	NA	NA
GSM405391	55.55	GBM	G IV	(?) HGG NOS	G4	Dx	NA	NA	NO	NO
GSM405392	48.35	GBM	G IV	(?) HGG NOS	G4	Dx	NA	NA	NA	NO
GSM405393	70.67	GBM	G IV	GBM IDHwt	G4	N	Wild_type	NA	NA	NA
GSM405394	31.77	Astro II	G II	(?) UGG NOS	NA	Dx Gx	Wild_type	NA	NO	NO
GSM405395	55.42	Mixed glioma	G II	Oligo IDHm	G2	N	Mut	NON_AMP	YES	YES
GSM405396	77.31	GBM	G IV	Astro IDHm	G4	N	Mut	NA	NO	NO
GSM405397	60.36	GBM	G IV	GBM IDHwt	G4	N	Wild_type	AMP	NO	NO
GSM405398	56.85	GBM	G IV	GBM IDHwt	G4	N	Wild_type	NA	YES	NO
GSM405399	52.07	Mixed glioma	G III	GBM IDHwt	G4	N	Wild_type	AMP	NO	NA
GSM405400	49.64	Astro III	G III	(?) HGG NOS	NA	Dx Gx	Wild_type	NON_AMP	NO	NA
GSM405401	37.18	Astro III	G III	(?) HGG NOS	NA	Dx Gx	NA	NA	NA	NA
GSM405402	23.72	Astro II	G II	(?) UGG NOS	NA	Dx Gx	Wild_type	AMP	NO	NA
GSM405403	38.42	Astro III	G III	(?) HGG NOS	NA	Dx Gx	NA	NA	NA	NA
GSM405404	54.35	Oligo III	G III	Oligo IDHm	G3	N	Mut	NON_AMP	YES	YES
GSM405405	71.09	GBM	G IV	GBM IDHwt	G4	N	Wild_type	NA	NO	YES
GSM405406	78.82	Oligo III	G III	(?) HGG NOS	NA	Dx Gx	NA	NA	NA	NA
GSM405407	81.18	Astro III	G III	(?) HGG NOS	NA	Dx Gx	Wild_type	NA	NO	NO
GSM405408	63.1	Oligo II	G II	(?) UGG NOS	NA	Dx Gx	NA	NA	YES	YES
GSM405409	54	Oligo III	G III	(?) HGG NOS	NA	Dx Gx	NA	NA	YES	YES
GSM405410	37.08	Oligo III	G III	(?) HGG NOS	NA	Dx Gx	Wild_type	NA	YES	YES
GSM405411	37.55	Astro III	G III	(?) HGG NOS	NA	Dx Gx	Wild_type	NA	YES	NO
GSM405412	55.71	GBM	G IV	GBM IDHwt	G4	N	Wild_type	NA	NA	NO
GSM405413	46.47	Astro III	G III	(?) IDHm HG astro	NA	Gx	Mut	NON_AMP	NO	NO
GSM405414	35.23	Oligo III	G III	(?) HGG NOS	NA	Dx Gx	Wild_type	NA	NO	NA
GSM405415	67.48	GBM	G IV	GBM IDHwt	G4	N	Wild_type	NA	NO	NO
GSM405416	64.26	GBM	G IV	(?) HGG NOS	G4	Dx	NA	NA	NA	NA
GSM405417	77.31	GBM	G IV	(?) HGG NOS	G4	Dx	NA	NA	NO	NO
GSM405418	46.61	GBM	G IV	Oligo IDHm	G3	N	Mut	NON_AMP	YES	YES
GSM405419	36.27	GBM	G IV	(?) IDHm HGG	NA	Dx Gx	Mut	NON_AMP	NA	NA
GSM405420	49.94	Oligo III	G III	(?) IDHm HG astro	NA	Gx	Mut	NON_AMP	NO	NO
GSM405421	38.4	Astro III	G III	(?) HGG NOS	NA	Dx Gx	Wild_type	NON_AMP	NO	NO
GSM405422	70.67	GBM	G IV	GBM IDHwt	G4	N	Wild_type	NA	NO	NO
GSM405423	35.67	Astro III	G III	(?) IDHm HG astro	NA	Gx	Mut	NA	YES	NO
GSM405424	33.25	Astro II	G II	(?) IDHm UG astro	NA	Gx	Mut	NON_AMP	NO	NO
GSM405425	32.98	Oligo II	G II	Oligo IDHm	G2	N	Mut	NON_AMP	YES	YES
GSM405426	67.1	GBM	G IV	(?) IDHm HGG	NA	Dx Gx	Mut	NON_AMP	NA	NA
GSM405427	50.83	GBM	G IV	(?) HGG NOS	G4	Dx	NA	NA	NA	NA
GSM405428	70.51	GBM	G IV	GBM IDHwt	G4	N	Wild_type	AMP	NO	NO
GSM405429	43.93	Mixed glioma	G III	(?) IDHm HG astro	NA	Gx	Mut	NON_AMP	NO	NO
GSM405430	61.1	GBM	G IV	GBM IDHwt	G4	N	Wild_type	NON_AMP	NO	NO
GSM405431	80.65	GBM	G IV	GBM IDHwt	G4	N	Wild_type	NON_AMP	NO	NO
GSM405432	60.78	GBM	G IV	(?) HGG NOS	G4	Dx	NA	NON_AMP	NO	NA
GSM405433	43.85	Astro II	G II	(?) UGG NOS	NA	Dx Gx	NA	NA	NA	NA
GSM405434	67.01	GBM	G IV	(?) HGG NOS	G4	Dx	NA	NA	NA	NA
GSM405435	54.98	Mixed glioma	G III	(?) IDHm HG astro	NA	Gx	Mut	NON_AMP	NO	NO
GSM405436	79.06	GBM	G IV	(?) IDHm HGG	NA	Dx Gx	Mut	NA	NA	NA
GSM405437	51.63	Oligo II	G II	(?) IDHm UGG	NA	Dx Gx	Mut	NA	NA	NA
GSM405438	42.67	GBM	G IV	(?) HGG NOS	G4	Dx	Wild_type	NA	YES	YES
GSM405439	32.92	Mixed glioma	G II	(?) UGG NOS	NA	Dx Gx	Wild_type	NON_AMP	NO	NA
GSM405440	69.88	GBM	G IV	(?) HGG NOS	G4	Dx	NA	NON_AMP	NA	NA
GSM405441	44.74	Oligo II	G II	(?) UGG NOS	NA	Dx Gx	Wild_type	NON_AMP	YES	YES
GSM405442	63.61	GBM	G IV	GBM IDHwt	G4	N	Wild_type	NON_AMP	NA	NA
GSM405443	56.62	GBM	G IV	GBM IDHwt	G4	N	Wild_type	AMP	NA	NA
GSM405444	39.92	Astro II	G II	(?) UGG NOS	NA	Dx Gx	Wild_type	NA	NO	NO
GSM405445	56.15	Oligo III	G III	(?) HGG NOS	NA	Dx Gx	Wild_type	NA	NO	NO
GSM405446	68.18	GBM	G IV	(?) IDHm HGG	NA	Dx Gx	Mut	NA	NA	NO
GSM405447	59.03	GBM	G IV	(?) HGG NOS	G4	Dx	NA	NA	NO	NO
GSM405448	58.71	GBM	G IV	(?) HGG NOS	G4	Dx	NA	NON_AMP	NO	NO
GSM405449	45.39	Oligo III	G III	(?) HGG NOS	NA	Dx Gx	Wild_type	NON_AMP	YES	YES
GSM405450	36.66	Mixed glioma	G III	(?) HGG NOS	NA	Dx Gx	NA	NA	NA	NA
GSM405451	28.55	Mixed glioma	G II	(?) IDHm UG astro	NA	Gx	Mut	NON_AMP	NO	NO
GSM405452	71.02	GBM	G IV	GBM IDHwt	G4	N	Wild_type	NON_AMP	NA	NA
GSM405453	70.23	GBM	G IV	GBM IDHwt	G4	N	Wild_type	AMP	NA	NO
GSM405454	22.52	GBM	G IV	(?) IDHm HGG	NA	Dx Gx	Mut	NA	NA	NA
GSM405455	55.49	GBM	G IV	(?) IDHm HGG	NA	Dx Gx	Mut	NA	NA	NA
GSM405456	52.5	GBM	G IV	GBM IDHwt	G4	N	Wild_type	NA	NA	NA
GSM405457	70.98	Oligo III	G III	(?) HGG NOS	NA	Dx Gx	Wild_type	NON_AMP	NO	NO
GSM405458	68.46	GBM	G IV	GBM IDHwt	G4	N	Wild_type	AMP	NO	NO
GSM405459	64.28	GBM	G IV	GBM IDHwt	G4	N	Wild_type	NA	NO	NO
GSM405460	52.52	Oligo III	G III	GBM IDHwt	G4	N	Wild_type	AMP	NO	NO
GSM405461	49.14	GBM	G IV	(?) HGG NOS	G4	Dx	Wild_type	NON_AMP	YES	YES
GSM405462	49.83	Astro II	G II	(?) UGG NOS	NA	Dx Gx	Wild_type	NA	YES	YES
GSM405463	65.53	GBM	G IV	GBM IDHwt	G4	N	Wild_type	NON_AMP	NA	NO
GSM405464	54.72	GBM	G IV	GBM IDHwt	G4	N	Wild_type	NA	NA	NA
GSM405465	69.38	GBM	G IV	GBM IDHwt	G4	N	Wild_type	NA	NA	NO
GSM405466	67.11	GBM	G IV	GBM IDHwt	G4	N	Wild_type	NA	NO	NO
GSM405467	43.9	Oligo III	G III	(?) IDHm HG astro	NA	Gx	Mut	NON_AMP	NO	NO
GSM405468	33.48	Pilocytic Astrocytoma	G I	(?) UGG NOS	NA	Dx Gx	Wild_type	NA	NA	NA
GSM405469	46.86	Oligo III	G III	Oligo IDHm	G3	N	Mut	NON_AMP	YES	YES
GSM405470	31.72	GBM	G IV	(?) IDHm HGG	NA	Dx Gx	Mut	NA	NA	NA
GSM405471	78.12	GBM	G IV	(?) IDHm HGG	NA	Dx Gx	Mut	NA	NA	NA
GSM405472	62.11	GBM	G IV	(?) IDHm HGG	NA	Dx Gx	Mut	NA	NA	NA
GSM405473	47.29	GBM	G IV	(?) HGG NOS	G4	Dx	Wild_type	AMP	NA	NA
GSM405474	61.28	GBM	G IV	GBM IDHwt	G4	N	Wild_type	AMP	NA	NA
GSM405475	33.74	GBM	G IV	(?) HGG NOS	G4	Dx	Wild_type	NON_AMP	NA	NA
GSM405476	64.97	Mixed glioma	G III	GBM IDHwt	G4	N	Wild_type	AMP	NO	NO
GSM405477	73.64	GBM	G IV	(?) HGG NOS	G4	Dx	NA	NA	NA	NA
GSM405478	26.66	Oligo III	G III	(?) HGG NOS	NA	Dx Gx	NA	NA	YES	NO
GSM405479	63.3	GBM	G IV	(?) IDHm HGG	NA	Dx Gx	Mut	AMP	NA	NA
GSM405480	17.55	Pilocytic Astrocytoma	G I	(?) UGG NOS	NA	Dx Gx	Wild_type	NA	NA	NA
GSM405481	33.88	Pilocytic Astrocytoma	G I	(?) UGG NOS	NA	Dx Gx	NA	NA	NA	NA
GSM405482	37.02	Pilocytic Astrocytoma	G I	(?) UGG NOS	NA	Dx Gx	Wild_type	NA	NA	NA
GSM405483	32.35	Pilocytic Astrocytoma	G I	(?) UGG NOS	NA	Dx Gx	Wild_type	NA	NA	NA
