# Supplementary material for: Impact of an evolving classification system on diffuse glioma repositories: experience from the Sydney brain tumour bank
Source: J Neurooncol. 2026 Feb 19;177(1):6. doi: 10.1007/s11060-026-05470-1 (PMC12920384; doi:10.1007/s11060-026-05470-1)
Supplement: Supplementary file 2 — Supplementary Material 2 [file 11060_2026_5470_MOESM2_ESM.xlsx]

## Sheet: Rembrandt
Sample	Original classification	Original Grade	CNS WHO 5 Dx	CNS WHO 5 Grade	2021 requirements
900_00_53_32	GBM	NA	(?) HGG NOS	NA	Dx Gx
900_00_5308	Astro	III	(?) HGG NOS	NA	Dx Gx
900_00_5317	GBM	NA	(?) HGG NOS	NA	Dx Gx
900_00_5338	GBM	NA	(?) HGG NOS	NA	Dx Gx
900_00_5341	Oligo	NA	(?) UGG NOS	NA	Dx Gx
900_00_5342	GBM	NA	(?) HGG NOS	NA	Dx Gx
900_00_5345	Oligo	II	(?) UGG NOS	NA	Dx Gx
900_00_5346	GBM	NA	(?) HGG NOS	NA	Dx Gx
900_00_5379	GBM	NA	(?) HGG NOS	NA	Dx Gx
900_00_5380	Oligo	NA	(?) UGG NOS	NA	Dx Gx
900_00_5381	GBM	NA	(?) HGG NOS	NA	Dx Gx
900_00_5382	Astro	II	(?) UGG NOS	NA	Dx Gx
900_00_5384	GBM	NA	(?) HGG NOS	NA	Dx Gx
900_00_5385	Astro	III	(?) HGG NOS	NA	Dx Gx
900_00_5396	GBM	NA	(?) HGG NOS	NA	Dx Gx
900_00_5404	GBM	NA	(?) HGG NOS	NA	Dx Gx
900_00_5404_B	GBM	NA	(?) HGG NOS	NA	Dx Gx
900_00_5412	Oligo	NA	(?) UGG NOS	NA	Dx Gx
900_00_5413	GBM	NA	(?) HGG NOS	NA	Dx Gx
900_00_5414	GBM	NA	(?) HGG NOS	NA	Dx Gx
900_00_5445	GBM	NA	(?) HGG NOS	NA	Dx Gx
900_00_5458	GBM	NA	(?) HGG NOS	NA	Dx Gx
900_00_5459	Astro	III	(?) HGG NOS	NA	Dx Gx
900_00_5462	GBM	NA	(?) HGG NOS	NA	Dx Gx
900_00_5468	Astro	II	(?) UGG NOS	NA	Dx Gx
900_00_5476	Oligo	II	(?) UGG NOS	NA	Dx Gx
900_00_5477	Astro	II	(?) UGG NOS	NA	Dx Gx
900_00_5488	GBM	NA	(?) HGG NOS	NA	Dx Gx
900_00_5489	GBM	NA	(?) HGG NOS	NA	Dx Gx
900_00_5540	GBM	NA	(?) HGG NOS	NA	Dx Gx
900_00_5541	GBM	NA	(?) HGG NOS	NA	Dx Gx
900_00_5542	GBM	NA	(?) HGG NOS	NA	Dx Gx
900_00_5543	GBM	NA	(?) HGG NOS	NA	Dx Gx
900_00_5544	GBM	NA	(?) HGG NOS	NA	Dx Gx
900_00_5545	Astro	III	(?) HGG NOS	NA	Dx Gx
900_00_5546	GBM	NA	(?) HGG NOS	NA	Dx Gx
900_00_5547	Oligo	II	(?) UGG NOS	NA	Dx Gx
900_00_5548	GBM	NA	(?) HGG NOS	NA	Dx Gx
900_00_5549	Astro	III	(?) HGG NOS	NA	Dx Gx
900_00_5550	Oligo	III	(?) HGG NOS	NA	Dx Gx
900_00_5551	GBM	NA	(?) HGG NOS	NA	Dx Gx
900_00_5552	Oligo	NA	(?) UGG NOS	NA	Dx Gx
900_00_5554	GBM	NA	(?) HGG NOS	NA	Dx Gx
900_0052_99	GBM	NA	(?) HGG NOS	NA	Dx Gx
900_0053_03	GBM	NA	(?) HGG NOS	NA	Dx Gx
E08021	Oligo	III	(?) HGG NOS	NA	Dx Gx
E09137	GBM	IV	(?) HGG NOS	NA	Dx Gx
E09138	GBM	IV	(?) HGG NOS	NA	Dx Gx
E09139	GBM	NA	(?) HGG NOS	NA	Dx Gx
E09192	GBM	IV	(?) HGG NOS	NA	Dx Gx
E09212	Astro	NA	(?) UGG NOS	NA	Dx Gx
E09214	GBM	IV	(?) HGG NOS	NA	Dx Gx
E09231	Astro	NA	(?) UGG NOS	NA	Dx Gx
E09233	GBM	IV	(?) HGG NOS	NA	Dx Gx
E09239	Astro	III	(?) HGG NOS	NA	Dx Gx
E09262	Mixed glioma	NA	(?) UGG NOS	NA	Dx Gx
E09278	GBM	IV	(?) HGG NOS	NA	Dx Gx
E09289	Mixed glioma	NA	(?) UGG NOS	NA	Dx Gx
E09296	Astro	II	(?) UGG NOS	NA	Dx Gx
E09331	GBM	IV	(?) HGG NOS	NA	Dx Gx
E09334	Mixed glioma	III	(?) HGG NOS	NA	Dx Gx
E09348	GBM	NA	(?) HGG NOS	NA	Dx Gx
E09358	Mixed glioma	II	(?) UGG NOS	NA	Dx Gx
E09369	GBM	IV	(?) HGG NOS	NA	Dx Gx
E09393	Astro	III	(?) HGG NOS	NA	Dx Gx
E09394	Mixed glioma	III	(?) HGG NOS	NA	Dx Gx
E09398	Astro	II	(?) UGG NOS	NA	Dx Gx
E09405	GBM	IV	(?) HGG NOS	NA	Dx Gx
E09408	Astro	III	(?) HGG NOS	NA	Dx Gx
E09419	Oligo	III	(?) HGG NOS	NA	Dx Gx
E09430	GBM	NA	(?) HGG NOS	NA	Dx Gx
E09440	Mixed glioma	II	(?) UGG NOS	NA	Dx Gx
E09448	Oligo	III	(?) HGG NOS	NA	Dx Gx
E09449	GBM	IV	(?) HGG NOS	NA	Dx Gx
E09451	GBM	IV	(?) HGG NOS	NA	Dx Gx
E09454	GBM	NA	(?) HGG NOS	NA	Dx Gx
E09471	Astro	II	(?) UGG NOS	NA	Dx Gx
E09478	GBM	IV	(?) HGG NOS	NA	Dx Gx
E09483	GBM	IV	(?) HGG NOS	NA	Dx Gx
E09489	GBM	IV	(?) HGG NOS	NA	Dx Gx
E09503	Oligo	II	(?) UGG NOS	NA	Dx Gx
E09511	Mixed glioma	III	(?) HGG NOS	NA	Dx Gx
E09513	Oligo	NA	(?) UGG NOS	NA	Dx Gx
E09515	Astro	NA	(?) UGG NOS	NA	Dx Gx
E09531	Astro	NA	(?) UGG NOS	NA	Dx Gx
E09535	GBM	IV	(?) HGG NOS	NA	Dx Gx
E09542	Astro	II	(?) UGG NOS	NA	Dx Gx
E09569	GBM	IV	(?) HGG NOS	NA	Dx Gx
E09601	GBM	IV	(?) HGG NOS	NA	Dx Gx
E09602	GBM	IV	(?) HGG NOS	NA	Dx Gx
E09605	GBM	IV	(?) HGG NOS	NA	Dx Gx
E09606	GBM	IV	(?) HGG NOS	NA	Dx Gx
E09610	GBM	IV	(?) HGG NOS	NA	Dx Gx
E09615	GBM	IV	(?) HGG NOS	NA	Dx Gx
E09622	GBM	IV	(?) HGG NOS	NA	Dx Gx
E09623	GBM	NA	(?) HGG NOS	NA	Dx Gx
E09624	GBM	IV	(?) HGG NOS	NA	Dx Gx
E09645	Oligo	NA	(?) UGG NOS	NA	Dx Gx
E09647	GBM	IV	(?) HGG NOS	NA	Dx Gx
E09649	GBM	IV	(?) HGG NOS	NA	Dx Gx
E09654	GBM	IV	(?) HGG NOS	NA	Dx Gx
E09655	GBM	IV	(?) HGG NOS	NA	Dx Gx
E09656	Oligo	III	(?) HGG NOS	NA	Dx Gx
E09661	Oligo	II	(?) UGG NOS	NA	Dx Gx
E09664	Oligo	NA	(?) UGG NOS	NA	Dx Gx
E09670	GBM	NA	(?) HGG NOS	NA	Dx Gx
E09673	Astro	II	(?) UGG NOS	NA	Dx Gx
E09680	GBM	IV	(?) HGG NOS	NA	Dx Gx
E09681	Oligo	III	(?) HGG NOS	NA	Dx Gx
E09688	Mixed glioma	II	(?) UGG NOS	NA	Dx Gx
E09690	GBM	IV	(?) HGG NOS	NA	Dx Gx
E09698	GBM	IV	(?) HGG NOS	NA	Dx Gx
E09699	Oligo	II	(?) UGG NOS	NA	Dx Gx
E09722	GBM	IV	(?) HGG NOS	NA	Dx Gx
E09730	GBM	IV	(?) HGG NOS	NA	Dx Gx
E09740	GBM	IV	(?) HGG NOS	NA	Dx Gx
E09742	GBM	IV	(?) HGG NOS	NA	Dx Gx
E09743	Astro	III	(?) HGG NOS	NA	Dx Gx
E09744	GBM	IV	(?) HGG NOS	NA	Dx Gx
E09752	GBM	IV	(?) HGG NOS	NA	Dx Gx
E09755	Oligo	II	(?) UGG NOS	NA	Dx Gx
E09756	GBM	IV	(?) HGG NOS	NA	Dx Gx
E09759	GBM	IV	(?) HGG NOS	NA	Dx Gx
E09782	GBM	IV	(?) HGG NOS	NA	Dx Gx
E09786	GBM	IV	(?) HGG NOS	NA	Dx Gx
E09787	GBM	IV	(?) HGG NOS	NA	Dx Gx
E09791	GBM	IV	(?) HGG NOS	NA	Dx Gx
E09797	Astro	II	(?) UGG NOS	NA	Dx Gx
E09800	GBM	IV	(?) HGG NOS	NA	Dx Gx
E09801	Astro	III	(?) HGG NOS	NA	Dx Gx
E09802	GBM	IV	(?) HGG NOS	NA	Dx Gx
E09804	Oligo	II	(?) UGG NOS	NA	Dx Gx
E09810	GBM	IV	(?) HGG NOS	NA	Dx Gx
E09811	Astro	II	(?) UGG NOS	NA	Dx Gx
E09818	Astro	NA	(?) UGG NOS	NA	Dx Gx
E09819	Astro	NA	(?) UGG NOS	NA	Dx Gx
E09825	GBM	IV	(?) HGG NOS	NA	Dx Gx
E09826	Astro	III	(?) HGG NOS	NA	Dx Gx
E09829	GBM	IV	(?) HGG NOS	NA	Dx Gx
E09832	GBM	IV	(?) HGG NOS	NA	Dx Gx
E09833	GBM	IV	(?) HGG NOS	NA	Dx Gx
E09842	GBM	IV	(?) HGG NOS	NA	Dx Gx
E09846	GBM	NA	(?) HGG NOS	NA	Dx Gx
E09847	GBM	IV	(?) HGG NOS	NA	Dx Gx
E09848	Mixed glioma	NA	(?) UGG NOS	NA	Dx Gx
E09852	GBM	NA	(?) HGG NOS	NA	Dx Gx
E09855	Astro	III	(?) HGG NOS	NA	Dx Gx
E09857	GBM	IV	(?) HGG NOS	NA	Dx Gx
E09858	Oligo	NA	(?) UGG NOS	NA	Dx Gx
E09860	Oligo	II	(?) UGG NOS	NA	Dx Gx
E09862	GBM	IV	(?) HGG NOS	NA	Dx Gx
E09867	Oligo	II	(?) UGG NOS	NA	Dx Gx
E09890	Oligo	II	(?) UGG NOS	NA	Dx Gx
E09892	Astro	NA	(?) UGG NOS	NA	Dx Gx
E09893	Oligo	III	(?) HGG NOS	NA	Dx Gx
E09906	GBM	IV	(?) HGG NOS	NA	Dx Gx
E09907	GBM	IV	(?) HGG NOS	NA	Dx Gx
E09914	Astro	III	(?) HGG NOS	NA	Dx Gx
E09917	GBM	NA	(?) HGG NOS	NA	Dx Gx
E09920	Astro	III	(?) HGG NOS	NA	Dx Gx
E09921	Astro	NA	(?) UGG NOS	NA	Dx Gx
E09930	GBM	NA	(?) HGG NOS	NA	Dx Gx
E09937	Oligo	II	(?) UGG NOS	NA	Dx Gx
E09938	GBM	IV	(?) HGG NOS	NA	Dx Gx
E09948	Astro	III	(?) HGG NOS	NA	Dx Gx
E09949	Oligo	II	(?) UGG NOS	NA	Dx Gx
E09951	GBM	NA	(?) HGG NOS	NA	Dx Gx
E09956	GBM	NA	(?) HGG NOS	NA	Dx Gx
E09959	Astro	III	(?) HGG NOS	NA	Dx Gx
E09966	Astro	III	(?) HGG NOS	NA	Dx Gx
E09967	GBM	IV	(?) HGG NOS	NA	Dx Gx
E09988	Oligo	III	(?) HGG NOS	NA	Dx Gx
E09997	Astro	NA	(?) UGG NOS	NA	Dx Gx
E10001	Oligo	III	(?) HGG NOS	NA	Dx Gx
E10002	GBM	IV	(?) HGG NOS	NA	Dx Gx
E10011	Oligo	II	(?) UGG NOS	NA	Dx Gx
E10012	GBM	IV	(?) HGG NOS	NA	Dx Gx
E10013	GBM	NA	(?) HGG NOS	NA	Dx Gx
E10016	GBM	NA	(?) HGG NOS	NA	Dx Gx
E10021	Oligo	II	(?) UGG NOS	NA	Dx Gx
E10025	Astro	II	(?) UGG NOS	NA	Dx Gx
E10026	GBM	NA	(?) HGG NOS	NA	Dx Gx
E10029	GBM	NA	(?) HGG NOS	NA	Dx Gx
E10031	GBM	IV	(?) HGG NOS	NA	Dx Gx
E10041	GBM	NA	(?) HGG NOS	NA	Dx Gx
E10054	Oligo	II	(?) UGG NOS	NA	Dx Gx
E10062	Astro	III	(?) HGG NOS	NA	Dx Gx
E10072	Oligo	NA	(?) UGG NOS	NA	Dx Gx
E10077	GBM	NA	(?) HGG NOS	NA	Dx Gx
E10097	Oligo	NA	(?) UGG NOS	NA	Dx Gx
E10102	GBM	NA	(?) HGG NOS	NA	Dx Gx
E10103	Astro	NA	(?) UGG NOS	NA	Dx Gx
E10105	Astro	III	(?) HGG NOS	NA	Dx Gx
E10110	GBM	NA	(?) HGG NOS	NA	Dx Gx
E10138	Astro	NA	(?) UGG NOS	NA	Dx Gx
E10140	GBM	NA	(?) HGG NOS	NA	Dx Gx
E10144	GBM	IV	(?) HGG NOS	NA	Dx Gx
E10158	GBM	NA	(?) HGG NOS	NA	Dx Gx
E10162	Astro	III	(?) HGG NOS	NA	Dx Gx
E10163	Oligo	NA	(?) UGG NOS	NA	Dx Gx
E10172	GBM	NA	(?) HGG NOS	NA	Dx Gx
E10182	Astro	NA	(?) UGG NOS	NA	Dx Gx
E10184	GBM	NA	(?) HGG NOS	NA	Dx Gx
E10191	GBM	NA	(?) HGG NOS	NA	Dx Gx
E10192	Astro	NA	(?) UGG NOS	NA	Dx Gx
E10193	GBM	NA	(?) HGG NOS	NA	Dx Gx
E10196	Astro	NA	(?) UGG NOS	NA	Dx Gx
E10203	GBM	NA	(?) HGG NOS	NA	Dx Gx
E10211	GBM	NA	(?) HGG NOS	NA	Dx Gx
E10216	Astro	NA	(?) UGG NOS	NA	Dx Gx
E10226	GBM	NA	(?) HGG NOS	NA	Dx Gx
E10227	GBM	NA	(?) HGG NOS	NA	Dx Gx
E10248	Astro	NA	(?) UGG NOS	NA	Dx Gx
E10249	GBM	NA	(?) HGG NOS	NA	Dx Gx
E10250	GBM	NA	(?) HGG NOS	NA	Dx Gx
E10252	GBM	NA	(?) HGG NOS	NA	Dx Gx
E10258	GBM	NA	(?) HGG NOS	NA	Dx Gx
E10262	GBM	NA	(?) HGG NOS	NA	Dx Gx
E10264	GBM	NA	(?) HGG NOS	NA	Dx Gx
E10267	GBM	NA	(?) HGG NOS	NA	Dx Gx
E10271	GBM	NA	(?) HGG NOS	NA	Dx Gx
E10278	Oligo	NA	(?) UGG NOS	NA	Dx Gx
E10284	GBM	NA	(?) HGG NOS	NA	Dx Gx
E10285	Astro	NA	(?) UGG NOS	NA	Dx Gx
E10286	Astro	NA	(?) UGG NOS	NA	Dx Gx
E10290	GBM	NA	(?) HGG NOS	NA	Dx Gx
E10292	GBM	NA	(?) HGG NOS	NA	Dx Gx
E10299	Astro	NA	(?) UGG NOS	NA	Dx Gx
E10300	GBM	NA	(?) HGG NOS	NA	Dx Gx
E10305	GBM	NA	(?) HGG NOS	NA	Dx Gx
E10306	GBM	NA	(?) HGG NOS	NA	Dx Gx
E10312	GBM	NA	(?) HGG NOS	NA	Dx Gx
E10313	GBM	NA	(?) HGG NOS	NA	Dx Gx
E10318	GBM	NA	(?) HGG NOS	NA	Dx Gx
E10362	Astro	NA	(?) UGG NOS	NA	Dx Gx
E10433	GBM	NA	(?) HGG NOS	NA	Dx Gx
E10444	GBM	IV	(?) HGG NOS	NA	Dx Gx
E10462	GBM	IV	(?) HGG NOS	NA	Dx Gx
E10470	Oligo	NA	(?) UGG NOS	NA	Dx Gx
E10482	Astro	NA	(?) UGG NOS	NA	Dx Gx
E10483	Astro	II	(?) UGG NOS	NA	Dx Gx
E10488	GBM	IV	(?) HGG NOS	NA	Dx Gx
E10512	GBM	NA	(?) HGG NOS	NA	Dx Gx
E10514	GBM	NA	(?) HGG NOS	NA	Dx Gx
E10540	Astro	NA	(?) UGG NOS	NA	Dx Gx
E10551	GBM	NA	(?) HGG NOS	NA	Dx Gx
E10556	Astro	NA	(?) UGG NOS	NA	Dx Gx
E10596	GBM	NA	(?) HGG NOS	NA	Dx Gx
E10615	Astro	III	(?) HGG NOS	NA	Dx Gx
E10645	Astro	III	(?) HGG NOS	NA	Dx Gx
E10662	GBM	NA	(?) HGG NOS	NA	Dx Gx
E10690	Mixed glioma	NA	(?) UGG NOS	NA	Dx Gx
E10691	Oligo	NA	(?) UGG NOS	NA	Dx Gx
E10710	Astro	NA	(?) UGG NOS	NA	Dx Gx
E50057	GBM	NA	(?) HGG NOS	NA	Dx Gx
E50074	GBM	NA	(?) HGG NOS	NA	Dx Gx
E50091	GBM	NA	(?) HGG NOS	NA	Dx Gx
E50123	GBM	NA	(?) HGG NOS	NA	Dx Gx
HF0017	Astro	III	(?) HGG NOS	NA	Dx Gx
HF0022	Astro	II	(?) UGG NOS	NA	Dx Gx
HF0024	GBM	IV	(?) HGG NOS	NA	Dx Gx
HF0026	Astro	II	(?) UGG NOS	NA	Dx Gx
HF0031	GBM	IV	(?) HGG NOS	NA	Dx Gx
HF0048	GBM	I	(?) HGG NOS	NA	Dx Gx
HF0050	GBM	IV	(?) HGG NOS	NA	Dx Gx
HF0066	GBM	IV	(?) HGG NOS	NA	Dx Gx
HF0087	Astro	III	(?) HGG NOS	NA	Dx Gx
HF0089	Astro	III	(?) HGG NOS	NA	Dx Gx
HF0108	Astro	III	(?) HGG NOS	NA	Dx Gx
HF0138	GBM	IV	(?) HGG NOS	NA	Dx Gx
HF0142	GBM	IV	(?) HGG NOS	NA	Dx Gx
HF0152	Astro	III	(?) HGG NOS	NA	Dx Gx
HF0180	GBM	IV	(?) HGG NOS	NA	Dx Gx
HF0183	Mixed glioma	II	(?) UGG NOS	NA	Dx Gx
HF0184	Oligo	III	(?) HGG NOS	NA	Dx Gx
HF0212	GBM	IV	(?) HGG NOS	NA	Dx Gx
HF0218	Oligo	II	(?) UGG NOS	NA	Dx Gx
HF0223	Astro	II	(?) UGG NOS	NA	Dx Gx
HF0244	Astro	III	(?) HGG NOS	NA	Dx Gx
HF0251	Oligo	III	(?) HGG NOS	NA	Dx Gx
HF0252	Astro	II	(?) UGG NOS	NA	Dx Gx
HF0268	GBM	I	(?) HGG NOS	NA	Dx Gx
HF0285	Oligo	II	(?) UGG NOS	NA	Dx Gx
HF0291	Oligo	II	(?) UGG NOS	NA	Dx Gx
HF0300.3	GBM	IV	(?) HGG NOS	NA	Dx Gx
HF0305	Astro	II	(?) UGG NOS	NA	Dx Gx
HF0316	Astro	II	(?) UGG NOS	NA	Dx Gx
HF0327	Oligo	II	(?) UGG NOS	NA	Dx Gx
HF0329	Astro	II	(?) UGG NOS	NA	Dx Gx
HF0332	Astro	II	(?) UGG NOS	NA	Dx Gx
HF0408	GBM	IV	(?) HGG NOS	NA	Dx Gx
HF0434	Astro	II	(?) UGG NOS	NA	Dx Gx
HF0435	Astro	III	(?) HGG NOS	NA	Dx Gx
HF0442.5	GBM	IV	(?) HGG NOS	NA	Dx Gx
HF0445	GBM	IV	(?) HGG NOS	NA	Dx Gx
HF0450	Astro	II	(?) UGG NOS	NA	Dx Gx
HF0460	Oligo	III	(?) HGG NOS	NA	Dx Gx
HF0488	Astro	II	(?) UGG NOS	NA	Dx Gx
HF0491	Astro	II	(?) UGG NOS	NA	Dx Gx
HF0505	GBM	IV	(?) HGG NOS	NA	Dx Gx
HF0510	Oligo	II	(?) UGG NOS	NA	Dx Gx
HF0520	GBM	IV	(?) HGG NOS	NA	Dx Gx
HF0543	GBM	IV	(?) HGG NOS	NA	Dx Gx
HF0583	GBM	IV	(?) HGG NOS	NA	Dx Gx
HF0599	Oligo	II	(?) UGG NOS	NA	Dx Gx
HF0606	Astro	II	(?) UGG NOS	NA	Dx Gx
HF0608	Astro	II	(?) UGG NOS	NA	Dx Gx
HF0627	GBM	IV	(?) HGG NOS	NA	Dx Gx
HF0639	Astro	II	(?) UGG NOS	NA	Dx Gx
HF0654	GBM	IV	(?) HGG NOS	NA	Dx Gx
HF0670	Astro	II	(?) UGG NOS	NA	Dx Gx
HF0702	Astro	III	(?) HGG NOS	NA	Dx Gx
HF0726	Astro	II	(?) UGG NOS	NA	Dx Gx
HF0757	Astro	II	(?) UGG NOS	NA	Dx Gx
HF0778	Astro	II	(?) UGG NOS	NA	Dx Gx
HF0790	GBM	IV	(?) HGG NOS	NA	Dx Gx
HF0802	Astro	II	(?) UGG NOS	NA	Dx Gx
HF0816	Oligo	III	(?) HGG NOS	NA	Dx Gx
HF0822	Astro	II	(?) UGG NOS	NA	Dx Gx
HF0828	Oligo	III	(?) HGG NOS	NA	Dx Gx
HF0835	Oligo	II	(?) UGG NOS	NA	Dx Gx
HF0844	Astro	II	(?) UGG NOS	NA	Dx Gx
HF0850	Astro	III	(?) HGG NOS	NA	Dx Gx
HF0855	Astro	II	(?) UGG NOS	NA	Dx Gx
HF0891	GBM	IV	(?) HGG NOS	NA	Dx Gx
HF0894	GBM	IV	(?) HGG NOS	NA	Dx Gx
HF0897	Oligo	II	(?) UGG NOS	NA	Dx Gx
HF0899	Astro	II	(?) UGG NOS	NA	Dx Gx
HF0914	Astro	II	(?) UGG NOS	NA	Dx Gx
HF0920	Oligo	II	(?) UGG NOS	NA	Dx Gx
HF0931	Astro	II	(?) UGG NOS	NA	Dx Gx
HF0936	Astro	II	(?) UGG NOS	NA	Dx Gx
HF0953	Astro	II	(?) UGG NOS	NA	Dx Gx
HF0954.2	Astro	III	(?) HGG NOS	NA	Dx Gx
HF0960	Oligo	II	(?) UGG NOS	NA	Dx Gx
HF0962	Oligo	II	(?) UGG NOS	NA	Dx Gx
HF0963	GBM	IV	(?) HGG NOS	NA	Dx Gx
HF0966	Astro	III	(?) HGG NOS	NA	Dx Gx
HF0975	Astro	III	(?) HGG NOS	NA	Dx Gx
HF0982	Astro	II	(?) UGG NOS	NA	Dx Gx
HF0986	GBM	IV	(?) HGG NOS	NA	Dx Gx
HF0990	GBM	IV	(?) HGG NOS	NA	Dx Gx
HF0992	GBM	IV	(?) HGG NOS	NA	Dx Gx
HF0996	GBM	IV	(?) HGG NOS	NA	Dx Gx
HF1000	Astro	II	(?) UGG NOS	NA	Dx Gx
HF1032	Astro	III	(?) HGG NOS	NA	Dx Gx
HF1057	Oligo	III	(?) HGG NOS	NA	Dx Gx
HF1058	GBM	IV	(?) HGG NOS	NA	Dx Gx
HF1077	GBM	IV	(?) HGG NOS	NA	Dx Gx
HF1078	GBM	IV	(?) HGG NOS	NA	Dx Gx
HF1090	Oligo	III	(?) HGG NOS	NA	Dx Gx
HF1097	GBM	IV	(?) HGG NOS	NA	Dx Gx
HF1122	GBM	IV	(?) HGG NOS	NA	Dx Gx
HF1136	Astro	III	(?) HGG NOS	NA	Dx Gx
HF1137	GBM	IV	(?) HGG NOS	NA	Dx Gx
HF1139	GBM	IV	(?) HGG NOS	NA	Dx Gx
HF1150	Astro	III	(?) HGG NOS	NA	Dx Gx
HF1156	Astro	II	(?) UGG NOS	NA	Dx Gx
HF1167	Oligo	II	(?) UGG NOS	NA	Dx Gx
HF1178	GBM	IV	(?) HGG NOS	NA	Dx Gx
HF1185	Astro	III	(?) HGG NOS	NA	Dx Gx
HF1186	Astro	III	(?) HGG NOS	NA	Dx Gx
HF1191	GBM	IV	(?) HGG NOS	NA	Dx Gx
HF1220	GBM	IV	(?) HGG NOS	NA	Dx Gx
HF1227	Oligo	II	(?) UGG NOS	NA	Dx Gx
HF1232	Astro	III	(?) HGG NOS	NA	Dx Gx
HF1235	Astro	II	(?) UGG NOS	NA	Dx Gx
HF1242	Astro	III	(?) HGG NOS	NA	Dx Gx
HF1246	Astro	II	(?) UGG NOS	NA	Dx Gx
HF1255	Astro	III	(?) HGG NOS	NA	Dx Gx
HF1262	GBM	IV	(?) HGG NOS	NA	Dx Gx
HF1269	GBM	IV	(?) HGG NOS	NA	Dx Gx
HF1280	Astro	III	(?) HGG NOS	NA	Dx Gx
HF1286	Astro	III	(?) HGG NOS	NA	Dx Gx
HF1292	GBM	IV	(?) HGG NOS	NA	Dx Gx
HF1295	Astro	III	(?) HGG NOS	NA	Dx Gx
HF1297	GBM	IV	(?) HGG NOS	NA	Dx Gx
HF1316	Astro	II	(?) UGG NOS	NA	Dx Gx
HF1318	GBM	IV	(?) HGG NOS	NA	Dx Gx
HF1319	Astro	II	(?) UGG NOS	NA	Dx Gx
HF1325	Astro	II	(?) UGG NOS	NA	Dx Gx
HF1334	Astro	II	(?) UGG NOS	NA	Dx Gx
HF1338	GBM	IV	(?) HGG NOS	NA	Dx Gx
HF1344	Astro	II	(?) UGG NOS	NA	Dx Gx
HF1345	Astro	II	(?) UGG NOS	NA	Dx Gx
HF1356	GBM	IV	(?) HGG NOS	NA	Dx Gx
HF1357	Oligo	III	(?) HGG NOS	NA	Dx Gx
HF1366	Astro	II	(?) UGG NOS	NA	Dx Gx
HF1380	Astro	II	(?) UGG NOS	NA	Dx Gx
HF1381	Astro	II	(?) UGG NOS	NA	Dx Gx
HF1382	GBM	IV	(?) HGG NOS	NA	Dx Gx
HF1397	GBM	IV	(?) HGG NOS	NA	Dx Gx
HF1407	Astro	II	(?) UGG NOS	NA	Dx Gx
HF1409	Astro	III	(?) HGG NOS	NA	Dx Gx
HF1442	Astro	II	(?) UGG NOS	NA	Dx Gx
HF1458	Oligo	III	(?) HGG NOS	NA	Dx Gx
HF1469	GBM	IV	(?) HGG NOS	NA	Dx Gx
HF1475	Astro	III	(?) HGG NOS	NA	Dx Gx
HF1487	Oligo	II	(?) UGG NOS	NA	Dx Gx
HF1489	Astro	II	(?) UGG NOS	NA	Dx Gx
HF1490	Astro	III	(?) HGG NOS	NA	Dx Gx
HF1492	GBM	IV	(?) HGG NOS	NA	Dx Gx
HF1493	Oligo	III	(?) HGG NOS	NA	Dx Gx
HF1494	Astro	III	(?) HGG NOS	NA	Dx Gx
HF1502	Oligo	III	(?) HGG NOS	NA	Dx Gx
HF1509	GBM	IV	(?) HGG NOS	NA	Dx Gx
HF1511	Astro	II	(?) UGG NOS	NA	Dx Gx
HF1517	GBM	IV	(?) HGG NOS	NA	Dx Gx
HF1534	GBM	IV	(?) HGG NOS	NA	Dx Gx
HF1538	GBM	IV	(?) HGG NOS	NA	Dx Gx
HF1540	GBM	IV	(?) HGG NOS	NA	Dx Gx
HF1551	Astro	II	(?) UGG NOS	NA	Dx Gx
HF1568	Astro	II	(?) UGG NOS	NA	Dx Gx
HF1581	Astro	III	(?) HGG NOS	NA	Dx Gx
HF1585	GBM	IV	(?) HGG NOS	NA	Dx Gx
HF1587	Astro	III	(?) HGG NOS	NA	Dx Gx
HF1588	Astro	II	(?) UGG NOS	NA	Dx Gx
HF1589	GBM	IV	(?) HGG NOS	NA	Dx Gx
HF1606	Astro	II	(?) UGG NOS	NA	Dx Gx
HF1608	GBM	IV	(?) HGG NOS	NA	Dx Gx
HF1613	Astro	III	(?) HGG NOS	NA	Dx Gx
HF1618	GBM	IV	(?) HGG NOS	NA	Dx Gx
HF1628	GBM	IV	(?) HGG NOS	NA	Dx Gx
HF1640	GBM	IV	(?) HGG NOS	NA	Dx Gx
HF1667	GBM	IV	(?) HGG NOS	NA	Dx Gx
HF1671	GBM	IV	(?) HGG NOS	NA	Dx Gx
HF1677	Astro	II	(?) UGG NOS	NA	Dx Gx
HF1702	Oligo	III	(?) HGG NOS	NA	Dx Gx
HF1708	Astro	II	(?) UGG NOS	NA	Dx Gx
MD508984	Oligo	III	(?) HGG NOS	NA	Dx Gx
MD545226	GBM	IV	(?) HGG NOS	NA	Dx Gx
MD547038	Astro	III	(?) HGG NOS	NA	Dx Gx
MD548092	Astro	NA	(?) UGG NOS	NA	Dx Gx
MD548457	Astro	III	(?) HGG NOS	NA	Dx Gx
MD549279	Oligo	III	(?) HGG NOS	NA	Dx Gx
MD550239	Astro	III	(?) HGG NOS	NA	Dx Gx
MD550715	Astro	III	(?) HGG NOS	NA	Dx Gx
MD554082	Astro	III	(?) HGG NOS	NA	Dx Gx
MD570013	Astro	III	(?) HGG NOS	NA	Dx Gx
MD602958	GBM	IV	(?) HGG NOS	NA	Dx Gx
MD607103	GBM	IV	(?) HGG NOS	NA	Dx Gx
MD607216	GBM	IV	(?) HGG NOS	NA	Dx Gx
MD608660	GBM	IV	(?) HGG NOS	NA	Dx Gx
MD621233	GBM	NA	(?) HGG NOS	NA	Dx Gx
