# Supplementary material for: Impact of an evolving classification system on diffuse glioma repositories: experience from the Sydney brain tumour bank
Source: J Neurooncol. 2026 Feb 19;177(1):6. doi: 10.1007/s11060-026-05470-1 (PMC12920384; doi:10.1007/s11060-026-05470-1)
Supplement: Supplementary file 3 — Supplementary Material 3 [file 11060_2026_5470_MOESM3_ESM.xlsx]

## Sheet: TCGA data with cases profiled
track_name	Cancer Type	Cancer Type Detailed	Study	Diagnosis Age	Neoplasm Histologic Type Name	Neoplasm Histologic Grade	CNS WHO 5 Dx	CNS WHO 5 Grade	2021 requirements	Profiled in Mutations	Profiled in Putative copy-number alterations from GISTIC	IDH status	IDH/codel subtype	TERT promoter status	Chr 7 gain/Chr 10 loss	EGFR	H3-3A	MGMT promoter status	ATRX status	BRAF V600E status	BRAF-KIAA1549 fusion	CDKN2A CNV	CDKN2B CNV
TCGA-02-0001	Glioma	Diffuse Glioma	Glioblastoma multiforme	44	glioblastoma	G IV	GBM	G4	U		Yes	WT	IDHwt		Gain chr 7 & loss chr 10			Unmethylated				homdel_rec	homdel_rec
TCGA-02-0003	Glioma	Diffuse Glioma	Glioblastoma multiforme	50	glioblastoma	G IV	GBM	G4	U	Yes	Yes	WT	IDHwt		Gain chr 7 & loss chr 10	amp_rec		Unmethylated	WT	WT
TCGA-02-0004	Glioma	Diffuse Glioma	Glioblastoma multiforme	59	glioblastoma	G IV	GBM	G4	U			WT
TCGA-02-0006	Glioma	Diffuse Glioma	Glioblastoma multiforme	56	glioblastoma	G IV	GBM	G4	U		Yes	WT	IDHwt		Gain chr 7 & loss chr 10			Unmethylated
TCGA-02-0007	Glioma	Diffuse Glioma	Glioblastoma multiforme	40	glioblastoma	G IV	GBM	G4	U		Yes	WT	IDHwt		No combined CNA			Unmethylated
TCGA-02-0009	Glioma	Diffuse Glioma	Glioblastoma multiforme	61	glioblastoma	G IV	GBM	G4	U		Yes	WT	IDHwt		Gain chr 7 & loss chr 10	amp_rec		Unmethylated				homdel_rec	homdel_rec
TCGA-02-0010	Glioma	Diffuse Glioma	Glioblastoma multiforme	20	glioblastoma	G IV	Astro IDHm	G4	N		Yes	Mutant	IDHmut-non-codel		No combined CNA			Unmethylated
TCGA-02-0011	Glioma	Diffuse Glioma	Glioblastoma multiforme	18	glioblastoma	G IV	(?) HGG NOS	G4	Dx		Yes	WT	IDHwt		No combined CNA			Methylated
TCGA-02-0014	Glioma	Diffuse Glioma	Glioblastoma multiforme	25	glioblastoma	G IV	Astro IDHm	G4	N		Yes	Mutant	IDHmut-non-codel		No combined CNA			Unmethylated				homdel_rec	homdel_rec
TCGA-02-0015	Glioma	Diffuse Glioma	Glioblastoma multiforme	50	glioblastoma	G IV	GBM	G4	U		Yes	WT	IDHwt		Gain chr 7 & loss chr 10							homdel_rec	homdel_rec
TCGA-02-0016	Glioma	Diffuse Glioma	Glioblastoma multiforme	50	glioblastoma	G IV	GBM	G4	U		Yes	WT	IDHwt		Gain chr 7 & loss chr 10	amp_rec						homdel_rec	homdel_rec
TCGA-02-0021	Glioma	Diffuse Glioma	Glioblastoma multiforme	43	glioblastoma	G IV	GBM	G4	U		Yes	WT	IDHwt		Gain chr 7 & loss chr 10	amp_rec		Methylated
TCGA-02-0023	Glioma	Diffuse Glioma	Glioblastoma multiforme	38	glioblastoma	G IV	(?) HGG NOS	G4	Dx		Yes	WT	IDHwt		Gain chr 7 & loss chr 10	amp_rec						homdel_rec	homdel_rec
TCGA-02-0024	Glioma	Diffuse Glioma	Glioblastoma multiforme	35	glioblastoma	G IV	(?) HGG NOS	G4	Dx		Yes	WT	IDHwt		No combined CNA			Unmethylated				homdel_rec	homdel_rec
TCGA-02-0025	Glioma	Diffuse Glioma	Glioblastoma multiforme	47	glioblastoma	G IV	GBM	G4	U		Yes	WT	IDHwt		No combined CNA
TCGA-02-0026	Glioma	Diffuse Glioma	Glioblastoma multiforme	27	glioblastoma	G IV	Astro IDHm	G4	N		Yes	Mutant	IDHmut-non-codel		No combined CNA
TCGA-02-0027	Glioma	Diffuse Glioma	Glioblastoma multiforme	33	glioblastoma	G IV	(?) HGG NOS	G4	Dx		Yes	WT	IDHwt		Gain chr 7 & loss chr 10			Unmethylated				homdel_rec	homdel_rec
TCGA-02-0028	Glioma	Diffuse Glioma	Glioblastoma multiforme	39	glioblastoma	G IV	Oligo IDHm	G3	N		Yes	Mutant	IDHmut-codel		No combined CNA			Methylated
TCGA-02-0033	Glioma	Diffuse Glioma	Glioblastoma multiforme	54	glioblastoma	G IV	GBM	G4	U	Yes	Yes	WT	IDHwt		Gain chr 7 & loss chr 10			Methylated	WT	WT
TCGA-02-0034	Glioma	Diffuse Glioma	Glioblastoma multiforme	60	glioblastoma	G IV	GBM	G4	U		Yes	WT	IDHwt		Gain chr 7 & loss chr 10			Unmethylated				homdel_rec	homdel_rec
TCGA-02-0037	Glioma	Diffuse Glioma	Glioblastoma multiforme	74	glioblastoma	G IV	GBM	G4	U		Yes	WT	IDHwt		Gain chr 7 & loss chr 10			Unmethylated				homdel_rec	homdel_rec
TCGA-02-0038	Glioma	Diffuse Glioma	Glioblastoma multiforme	48	glioblastoma	G IV	GBM	G4	U		Yes	WT	IDHwt		Gain chr 7 & loss chr 10	amp_rec		Unmethylated				homdel_rec	homdel_rec
TCGA-02-0039	Glioma	Diffuse Glioma	Glioblastoma multiforme	54	glioblastoma	G IV	GBM	G4	U		Yes	WT	IDHwt		No combined CNA
TCGA-02-0043	Glioma	Diffuse Glioma	Glioblastoma multiforme	54	glioblastoma	G IV	GBM	G4	U		Yes	WT	IDHwt		Gain chr 7 & loss chr 10	amp_rec		Methylated				homdel_rec	homdel_rec
TCGA-02-0046	Glioma	Diffuse Glioma	Glioblastoma multiforme	61	glioblastoma	G IV	GBM	G4	U		Yes	WT	IDHwt		Gain chr 7 & loss chr 10	amp_rec		Methylated
TCGA-02-0047	Glioma	Diffuse Glioma	Glioblastoma multiforme	78	glioblastoma	G IV	GBM	G4	U	Yes	Yes	WT	IDHwt		No combined CNA			Unmethylated	WT	WT	WT	homdel_rec	homdel_rec
TCGA-02-0048	Glioma	Diffuse Glioma	Glioblastoma multiforme	80	glioblastoma	G IV	GBM	G4	U		Yes	WT	IDHwt		No combined CNA	amp_rec
TCGA-02-0051	Glioma	Diffuse Glioma	Glioblastoma multiforme	43	glioblastoma	G IV	(?) HGG NOS	G4	Dx	Not tested	Yes				No combined CNA							homdel_rec	homdel_rec
TCGA-02-0052	Glioma	Diffuse Glioma	Glioblastoma multiforme	49	glioblastoma	G IV	GBM	G4	U		Yes	WT	IDHwt		Gain chr 7 & loss chr 10			Unmethylated
TCGA-02-0054	Glioma	Diffuse Glioma	Glioblastoma multiforme	44	glioblastoma	G IV	GBM	G4	U		Yes	WT	IDHwt		No combined CNA			Methylated				homdel_rec	homdel_rec
TCGA-02-0055	Glioma	Diffuse Glioma	Glioblastoma multiforme	62	glioblastoma	G IV	GBM	G4	U	Yes	Yes	WT	IDHwt		No combined CNA			Unmethylated	WT	WT	WT
TCGA-02-0057	Glioma	Diffuse Glioma	Glioblastoma multiforme	66	glioblastoma	G IV	GBM	G4	U		Yes	WT	IDHwt		Gain chr 7 & loss chr 10			Unmethylated				homdel_rec	homdel_rec
TCGA-02-0058	Glioma	Diffuse Glioma	Glioblastoma multiforme	28	glioblastoma	G IV	Astro IDHm	G4	N		Yes	Mutant	IDHmut-non-codel		No combined CNA			Methylated
TCGA-02-0059	Glioma	Diffuse Glioma	Glioblastoma multiforme	68	glioblastoma	G IV	(?) HGG NOS	G4	Dx	Not tested	Yes				Gain chr 7 & loss chr 10
TCGA-02-0060	Glioma	Diffuse Glioma	Glioblastoma multiforme	66	glioblastoma	G IV	GBM	G4	U		Yes	WT	IDHwt		No combined CNA			Methylated
TCGA-02-0064	Glioma	Diffuse Glioma	Glioblastoma multiforme	50	glioblastoma	G IV	GBM	G4	U		Yes	WT	IDHwt		Gain chr 7 & loss chr 10	amp_rec		Methylated				homdel_rec	homdel_rec
TCGA-02-0068	Glioma	Diffuse Glioma	Glioblastoma multiforme	57	glioblastoma	G IV	GBM	G4	U		Yes	WT	IDHwt		No combined CNA	amp_rec						homdel_rec	homdel_rec
TCGA-02-0069	Glioma	Diffuse Glioma	Glioblastoma multiforme	31	glioblastoma	G IV	(?) HGG NOS	G4	Dx		Yes	WT	IDHwt		No combined CNA			Methylated
TCGA-02-0070	Glioma	Diffuse Glioma	Glioblastoma multiforme	70	glioblastoma	G IV	GBM	G4	U		Yes	WT	IDHwt		Gain chr 7 & loss chr 10
TCGA-02-0071	Glioma	Diffuse Glioma	Glioblastoma multiforme	53	glioblastoma	G IV	GBM	G4	U		Yes	WT	IDHwt		Gain chr 7 & loss chr 10	amp_rec		Unmethylated				homdel_rec	homdel_rec
TCGA-02-0074	Glioma	Diffuse Glioma	Glioblastoma multiforme	68	glioblastoma	G IV	GBM	G4	U		Yes	WT	IDHwt		Gain chr 7 & loss chr 10			Unmethylated
TCGA-02-0075	Glioma	Diffuse Glioma	Glioblastoma multiforme	63	glioblastoma	G IV	GBM	G4	U		Yes	WT	IDHwt		Gain chr 7 & loss chr 10			Methylated
TCGA-02-0079	Glioma	Diffuse Glioma	Glioblastoma multiforme	57	glioblastoma	G IV	GBM	G4	U		Yes	WT	IDHwt		Gain chr 7 & loss chr 10
TCGA-02-0080	Glioma	Diffuse Glioma	Glioblastoma multiforme	28	glioblastoma	G IV	Astro IDHm	G4	N		Yes	Mutant	IDHmut-non-codel		No combined CNA			Methylated
TCGA-02-0083	Glioma	Diffuse Glioma	Glioblastoma multiforme	59	glioblastoma	G IV	GBM	G4	U		Yes	WT	IDHwt		No combined CNA	amp_rec		Methylated
TCGA-02-0084	Glioma	Diffuse Glioma	Glioblastoma multiforme	36	glioblastoma	G IV	Astro IDHm	G4	N		Yes	Mutant	IDHmut-non-codel		No combined CNA
TCGA-02-0085	Glioma	Diffuse Glioma	Glioblastoma multiforme	63	glioblastoma	G IV	GBM	G4	U		Yes	WT	IDHwt		Gain chr 7 & loss chr 10			Methylated				homdel_rec	homdel_rec
TCGA-02-0086	Glioma	Diffuse Glioma	Glioblastoma multiforme	45	glioblastoma	G IV	GBM	G4	U		Yes	WT	IDHwt		Gain chr 7 & loss chr 10			Unmethylated				homdel_rec	homdel_rec
TCGA-02-0087	Glioma	Diffuse Glioma	Glioblastoma multiforme	27	glioblastoma	G IV	(?) HGG NOS	G4	Dx	Not tested	Yes				No combined CNA
TCGA-02-0089	Glioma	Diffuse Glioma	Glioblastoma multiforme	52	glioblastoma	G IV	GBM	G4	U		Yes	WT	IDHwt		Gain chr 7 & loss chr 10	amp_rec		Unmethylated				homdel_rec
TCGA-02-0099	Glioma	Diffuse Glioma	Glioblastoma multiforme	46	glioblastoma	G IV	GBM	G4	U		Yes	WT	IDHwt		Gain chr 7 & loss chr 10			Methylated
TCGA-02-0102	Glioma	Diffuse Glioma	Glioblastoma multiforme	42	glioblastoma	G IV	GBM	G4	U		Yes	WT	IDHwt		Gain chr 7 & loss chr 10	amp_rec		Unmethylated
TCGA-02-0104	Glioma	Diffuse Glioma	Glioblastoma multiforme	29	glioblastoma	G IV	(?) HGG NOS	G4	Dx		Yes	WT	IDHwt		No combined CNA							homdel_rec	homdel_rec
TCGA-02-0106	Glioma	Diffuse Glioma	Glioblastoma multiforme	54	glioblastoma	G IV	(?) HGG NOS	G4	Dx	Not tested	Yes				Gain chr 7 & loss chr 10	amp_rec						homdel_rec	homdel_rec
TCGA-02-0107	Glioma	Diffuse Glioma	Glioblastoma multiforme	56	glioblastoma	G IV	GBM	G4	U		Yes	WT	IDHwt		No combined CNA			Unmethylated
TCGA-02-0111	Glioma	Diffuse Glioma	Glioblastoma multiforme	56	glioblastoma	G IV	(?) HGG NOS	G4	Dx	Not tested	Yes				No combined CNA							homdel_rec	homdel_rec
TCGA-02-0113	Glioma	Diffuse Glioma	Glioblastoma multiforme	43	glioblastoma	G IV	GBM	G4	U		Yes	WT	IDHwt		No combined CNA			Unmethylated
TCGA-02-0114	Glioma	Diffuse Glioma	Glioblastoma multiforme	37	glioblastoma	G IV	Astro IDHm	G4	N		Yes	Mutant	IDHmut-non-codel		No combined CNA			Methylated
TCGA-02-0115	Glioma	Diffuse Glioma	Glioblastoma multiforme	52	glioblastoma	G IV	GBM	G4	U		Yes	WT	IDHwt		No combined CNA			Methylated				homdel_rec	homdel_rec
TCGA-02-0116	Glioma	Diffuse Glioma	Glioblastoma multiforme	51	glioblastoma	G IV	GBM	G4	U		Yes	WT	IDHwt		Gain chr 7 & loss chr 10	amp_rec		Unmethylated				homdel_rec	homdel_rec
TCGA-02-0258	Glioma	Diffuse Glioma	Glioblastoma multiforme	36	glioblastoma	G IV	(?) HGG NOS	G4	Dx	Not tested	Yes				No combined CNA							homdel_rec	homdel_rec
TCGA-02-0260	Glioma	Diffuse Glioma	Glioblastoma multiforme	54	glioblastoma	G IV	(?) HGG NOS	G4	Dx	Not tested	Yes				Gain chr 7 & loss chr 10	amp_rec						homdel_rec	homdel_rec
TCGA-02-0266	Glioma	Diffuse Glioma	Glioblastoma multiforme	14	glioblastoma	G IV	(?) HGG NOS	G4	Dx	Not tested	Yes				No combined CNA
TCGA-02-0269	Glioma	Diffuse Glioma	Glioblastoma multiforme	68	glioblastoma	G IV	(?) HGG NOS	G4	Dx	Not tested	Yes				Gain chr 7 & loss chr 10	amp_rec						homdel_rec	homdel_rec
TCGA-02-0271	Glioma	Diffuse Glioma	Glioblastoma multiforme	26	glioblastoma	G IV	(?) HGG NOS	G4	Dx	Not tested	Yes				No combined CNA
TCGA-02-0281	Glioma	Diffuse Glioma	Glioblastoma multiforme	78	glioblastoma	G IV	(?) HGG NOS	G4	Dx	Not tested	Yes				Gain chr 7 & loss chr 10							homdel_rec	homdel_rec
TCGA-02-0285	Glioma	Diffuse Glioma	Glioblastoma multiforme	50	glioblastoma	G IV	(?) HGG NOS	G4	Dx	Not tested	Yes				Gain chr 7 & loss chr 10							homdel_rec	homdel_rec
TCGA-02-0289	Glioma	Diffuse Glioma	Glioblastoma multiforme	57	glioblastoma	G IV	(?) HGG NOS	G4	Dx	Not tested	Yes				Gain chr 7 & loss chr 10	amp_rec						homdel_rec	homdel_rec
TCGA-02-0290	Glioma	Diffuse Glioma	Glioblastoma multiforme	49	glioblastoma	G IV	(?) HGG NOS	G4	Dx	Not tested	Yes				Gain chr 7 & loss chr 10	amp_rec						homdel_rec	homdel_rec
TCGA-02-0317	Glioma	Diffuse Glioma	Glioblastoma multiforme	40	glioblastoma	G IV	(?) HGG NOS	G4	Dx	Not tested	Yes				Gain chr 7 & loss chr 10	amp_rec						homdel_rec	homdel_rec
TCGA-02-0321	Glioma	Diffuse Glioma	Glioblastoma multiforme	74	glioblastoma	G IV	(?) HGG NOS	G4	Dx	Not tested	Yes				Gain chr 7 & loss chr 10
TCGA-02-0324	Glioma	Diffuse Glioma	Glioblastoma multiforme	69	glioblastoma	G IV	(?) HGG NOS	G4	Dx	Not tested	Yes				Gain chr 7 & loss chr 10							homdel_rec	homdel_rec
TCGA-02-0325	Glioma	Diffuse Glioma	Glioblastoma multiforme	61	glioblastoma	G IV	(?) HGG NOS	G4	Dx	Not tested	Yes				Gain chr 7 & loss chr 10							homdel_rec	homdel_rec
TCGA-02-0326	Glioma	Diffuse Glioma	Glioblastoma multiforme	82	glioblastoma	G IV	(?) HGG NOS	G4	Dx	Not tested	Yes				No combined CNA							homdel_rec	homdel_rec
TCGA-02-0330	Glioma	Diffuse Glioma	Glioblastoma multiforme	51	glioblastoma	G IV	(?) HGG NOS	G4	Dx	Not tested	Yes				Gain chr 7 & loss chr 10
TCGA-02-0332	Glioma	Diffuse Glioma	Glioblastoma multiforme	46	glioblastoma	G IV	(?) HGG NOS	G4	Dx	Not tested	Yes				Gain chr 7 & loss chr 10
TCGA-02-0333	Glioma	Diffuse Glioma	Glioblastoma multiforme	77	glioblastoma	G IV	(?) HGG NOS	G4	Dx	Not tested	Yes				No combined CNA	amp_rec						homdel_rec	homdel_rec
TCGA-02-0337	Glioma	Diffuse Glioma	Glioblastoma multiforme	48	glioblastoma	G IV	(?) HGG NOS	G4	Dx	Not tested	Yes				Gain chr 7 & loss chr 10
TCGA-02-0338	Glioma	Diffuse Glioma	Glioblastoma multiforme	41	glioblastoma	G IV	(?) HGG NOS	G4	Dx	Not tested	Yes				No combined CNA
TCGA-02-0339	Glioma	Diffuse Glioma	Glioblastoma multiforme	67	glioblastoma	G IV	(?) HGG NOS	G4	Dx	Not tested	Yes				No combined CNA
TCGA-02-0422	Glioma	Diffuse Glioma	Glioblastoma multiforme	50	glioblastoma	G IV	(?) HGG NOS	G4	Dx	Not tested	Yes				No combined CNA	amp_rec						homdel_rec	homdel_rec
TCGA-02-0430	Glioma	Diffuse Glioma	Glioblastoma multiforme	67	glioblastoma	G IV	(?) HGG NOS	G4	Dx	Not tested	Yes				Gain chr 7 & loss chr 10	amp_rec						homdel_rec	homdel_rec
TCGA-02-0432	Glioma	Diffuse Glioma	Glioblastoma multiforme	36	glioblastoma	G IV	(?) HGG NOS	G4	Dx	Not tested	Yes				No combined CNA
TCGA-02-0439	Glioma	Diffuse Glioma	Glioblastoma multiforme	70	glioblastoma	G IV	(?) HGG NOS	G4	Dx	Not tested
TCGA-02-0440	Glioma	Diffuse Glioma	Glioblastoma multiforme	62	glioblastoma	G IV	(?) HGG NOS	G4	Dx	Not tested	Yes				Gain chr 7 & loss chr 10							homdel_rec	homdel_rec
TCGA-02-0446	Glioma	Diffuse Glioma	Glioblastoma multiforme	61	glioblastoma	G IV	(?) HGG NOS	G4	Dx	Not tested	Yes				Gain chr 7 & loss chr 10							homdel_rec	homdel_rec
TCGA-02-0451	Glioma	Diffuse Glioma	Glioblastoma multiforme	62	glioblastoma	G IV	(?) HGG NOS	G4	Dx	Not tested	Yes				Gain chr 7 & loss chr 10	amp_rec						homdel_rec	homdel_rec
TCGA-02-0456	Glioma	Diffuse Glioma	Glioblastoma multiforme	67	glioblastoma	G IV	(?) HGG NOS	G4	Dx	Not tested	Yes				Gain chr 7 & loss chr 10
TCGA-02-2466	Glioma	Diffuse Glioma	Glioblastoma multiforme	61	glioblastoma	G IV	GBM	G4	U		Yes	WT	IDHwt		Gain chr 7 & loss chr 10			Unmethylated
TCGA-02-2470	Glioma	Diffuse Glioma	Glioblastoma multiforme	57	glioblastoma	G IV	GBM	G4	U	Yes	Yes	WT	IDHwt		Gain chr 7 & loss chr 10			Unmethylated	WT	WT		homdel_rec	homdel_rec
TCGA-02-2483	Glioma	Diffuse Glioma	Glioblastoma multiforme	43	glioblastoma	G IV	Astro IDHm	G4	N	Yes	Yes	Mutant	IDHmut-non-codel	WT	No combined CNA			Methylated	Mutant	WT	WT	homdel_rec	homdel_rec
TCGA-02-2485	Glioma	Diffuse Glioma	Glioblastoma multiforme	53	glioblastoma	G IV	GBM	G4	U	Yes	Yes	WT	IDHwt	Mutant	Gain chr 7 & loss chr 10			Unmethylated	WT	WT	WT
TCGA-02-2486	Glioma	Diffuse Glioma	Glioblastoma multiforme	64	glioblastoma	G IV	GBM	G4	U	Yes	Yes	WT	IDHwt		Gain chr 7 & loss chr 10			Unmethylated	WT	WT	WT	homdel_rec	homdel_rec
TCGA-06-0119	Glioma	Diffuse Glioma	Glioblastoma multiforme	81	glioblastoma	G IV	GBM	G4	U	Yes	Yes	WT	IDHwt		No combined CNA			Methylated	WT	WT
TCGA-06-0122	Glioma	Diffuse Glioma	Glioblastoma multiforme	84	glioblastoma	G IV	GBM	G4	U	Yes	Yes	WT	IDHwt		Gain chr 7 & loss chr 10	amp_rec		Unmethylated	WT	WT		homdel_rec	homdel_rec
TCGA-06-0124	Glioma	Diffuse Glioma	Glioblastoma multiforme	67	glioblastoma	G IV	GBM	G4	U	Yes	Yes	WT	IDHwt	Mutant	Gain chr 7 & loss chr 10	amp_rec		Methylated	WT	WT		homdel_rec	homdel_rec
TCGA-06-0125	Glioma	Diffuse Glioma	Glioblastoma multiforme	63	glioblastoma	G IV	GBM	G4	U	Yes	Yes	WT	IDHwt	Mutant	No combined CNA	amp_rec		Methylated	WT	WT	WT	homdel_rec	homdel_rec
TCGA-06-0126	Glioma	Diffuse Glioma	Glioblastoma multiforme	86	glioblastoma	G IV	GBM	G4	U	Yes	Yes	WT	IDHwt		Gain chr 7 & loss chr 10	amp_rec		Unmethylated	WT	WT		homdel_rec	homdel_rec
TCGA-06-0127	Glioma	Diffuse Glioma	Glioblastoma multiforme	67	glioblastoma	G IV	GBM	G4	U		Yes	WT	IDHwt		No combined CNA	amp_rec
TCGA-06-0128	Glioma	Diffuse Glioma	Glioblastoma multiforme	66	glioblastoma	G IV	Astro IDHm	G4	N	Yes	Yes	Mutant	IDHmut-non-codel	Mutant	No combined CNA			Methylated	WT	WT
TCGA-06-0129	Glioma	Diffuse Glioma	Glioblastoma multiforme	30	glioblastoma	G IV	Astro IDHm	G4	N	Yes	Yes	Mutant	IDHmut-non-codel		No combined CNA			Methylated	Mutant	WT	WT
TCGA-06-0130	Glioma	Diffuse Glioma	Glioblastoma multiforme	54	glioblastoma	G IV	GBM	G4	U	Yes	Yes	WT	IDHwt		No combined CNA			Unmethylated	WT	WT	WT
TCGA-06-0132	Glioma	Diffuse Glioma	Glioblastoma multiforme	49	glioblastoma	G IV	GBM	G4	U	Yes	Yes	WT	IDHwt		No combined CNA	amp_rec			WT	WT	WT
TCGA-06-0133	Glioma	Diffuse Glioma	Glioblastoma multiforme	64	glioblastoma	G IV	GBM	G4	U		Yes	WT	IDHwt		Gain chr 7 & loss chr 10	amp_rec		Unmethylated				homdel_rec	homdel_rec
TCGA-06-0137	Glioma	Diffuse Glioma	Glioblastoma multiforme	63	glioblastoma	G IV	GBM	G4	U	Yes	Yes	WT	IDHwt		Gain chr 7 & loss chr 10	amp_rec		Unmethylated	WT	WT		homdel_rec	homdel_rec
TCGA-06-0138	Glioma	Diffuse Glioma	Glioblastoma multiforme	43	glioblastoma	G IV	GBM	G4	U		Yes	WT	IDHwt		Gain chr 7 & loss chr 10	amp_rec					WT
TCGA-06-0139	Glioma	Diffuse Glioma	Glioblastoma multiforme	40	glioblastoma	G IV	GBM	G4	U	Yes	Yes	WT	IDHwt		No combined CNA			Unmethylated	WT	WT
TCGA-06-0140	Glioma	Diffuse Glioma	Glioblastoma multiforme	86	glioblastoma	G IV	GBM	G4	U	Yes	Yes	WT	IDHwt		Gain chr 7 & loss chr 10			Unmethylated	WT	WT
TCGA-06-0141	Glioma	Diffuse Glioma	Glioblastoma multiforme	62	glioblastoma	G IV	GBM	G4	U	Yes	Yes	WT	IDHwt		No combined CNA			Unmethylated	WT	WT	WT
TCGA-06-0142	Glioma	Diffuse Glioma	Glioblastoma multiforme	81	glioblastoma	G IV	GBM	G4	U	Yes	Yes	WT	IDHwt		No combined CNA	amp_rec		Unmethylated	WT	WT		homdel_rec	homdel_rec
TCGA-06-0143	Glioma	Diffuse Glioma	Glioblastoma multiforme	58	glioblastoma	G IV	GBM	G4	U		Yes	WT	IDHwt		No combined CNA	amp_rec		Unmethylated				homdel_rec	homdel_rec
TCGA-06-0145	Glioma	Diffuse Glioma	Glioblastoma multiforme	53	glioblastoma	G IV	GBM	G4	U	Yes	Yes	WT	IDHwt		Gain chr 7 & loss chr 10	amp_rec		Methylated	WT	WT		homdel_rec	homdel_rec
TCGA-06-0146	Glioma	Diffuse Glioma	Glioblastoma multiforme	33	glioblastoma	G IV	(?) HGG NOS	G4	Dx	Not tested	Yes				No combined CNA
TCGA-06-0147	Glioma	Diffuse Glioma	Glioblastoma multiforme	51	glioblastoma	G IV	GBM	G4	U		Yes	WT	IDHwt		No combined CNA			Methylated
TCGA-06-0148	Glioma	Diffuse Glioma	Glioblastoma multiforme	76	glioblastoma	G IV	GBM	G4	U		Yes	WT	IDHwt		No combined CNA	amp_rec		Unmethylated				homdel_rec	homdel_rec
TCGA-06-0149	Glioma	Diffuse Glioma	Glioblastoma multiforme	74	glioblastoma	G IV	(?) HGG NOS	G4	Dx	Not tested	Yes				Gain chr 7 & loss chr 10
TCGA-06-0150	Glioma	Diffuse Glioma	Glioblastoma multiforme	45	glioblastoma	G IV	GBM	G4	U		Yes	WT	IDHwt		Gain chr 7 & loss chr 10	amp_rec						homdel_rec	homdel_rec
TCGA-06-0151	Glioma	Diffuse Glioma	Glioblastoma multiforme	32	glioblastoma	G IV	Astro IDHm	G4	N	Yes	Yes	Mutant	IDHmut-non-codel		Gain chr 7 & loss chr 10				WT	Mutant		homdel_rec	homdel_rec
TCGA-06-0152	Glioma	Diffuse Glioma	Glioblastoma multiforme	68	glioblastoma	G IV	GBM	G4	U	Yes	Yes	WT	IDHwt		Gain chr 7 & loss chr 10	amp_rec			WT	WT
TCGA-06-0154	Glioma	Diffuse Glioma	Glioblastoma multiforme	54	glioblastoma	G IV	GBM	G4	U	Yes	Yes	WT	IDHwt		Gain chr 7 & loss chr 10	amp_rec			WT	WT		homdel_rec	homdel_rec
TCGA-06-0155	Glioma	Diffuse Glioma	Glioblastoma multiforme	61	glioblastoma	G IV	GBM	G4	U	Yes	Yes	WT	IDHwt		Gain chr 7 & loss chr 10	amp_rec		Unmethylated	WT	WT		homdel_rec	homdel_rec
TCGA-06-0156	Glioma	Diffuse Glioma	Glioblastoma multiforme	57	glioblastoma	G IV	(?) IDHm HGG	G4	Dx Gx			Mutant									WT
TCGA-06-0157	Glioma	Diffuse Glioma	Glioblastoma multiforme	63	glioblastoma	G IV	GBM	G4	U	Yes	Yes	WT	IDHwt	Mutant	Gain chr 7 & loss chr 10	amp_rec			WT	WT	WT
TCGA-06-0158	Glioma	Diffuse Glioma	Glioblastoma multiforme	73	glioblastoma	G IV	GBM	G4	U	Yes	Yes	WT	IDHwt		No combined CNA	amp_rec			WT	WT	WT	homdel_rec	homdel_rec
TCGA-06-0159	Glioma	Diffuse Glioma	Glioblastoma multiforme	74	glioblastoma	G IV	GBM	G4	U		Yes	WT	IDHwt		Gain chr 7 & loss chr 10
TCGA-06-0160	Glioma	Diffuse Glioma	Glioblastoma multiforme	56	glioblastoma	G IV	GBM	G4	U		Yes	WT	IDHwt		No combined CNA
TCGA-06-0162	Glioma	Diffuse Glioma	Glioblastoma multiforme	47	glioblastoma	G IV	(?) HGG NOS	G4	Dx	Not tested	Yes				No combined CNA	amp_rec
TCGA-06-0164	Glioma	Diffuse Glioma	Glioblastoma multiforme	47	glioblastoma	G IV	(?) HGG NOS	G4	Dx	Not tested	Yes				Gain chr 7 & loss chr 10							homdel_rec	homdel_rec
TCGA-06-0165	Glioma	Diffuse Glioma	Glioblastoma multiforme	52	glioblastoma	G IV	GBM	G4	U		Yes	WT	IDHwt		No combined CNA				WT	WT
TCGA-06-0166	Glioma	Diffuse Glioma	Glioblastoma multiforme	51	glioblastoma	G IV	GBM	G4	U	Yes	Yes	WT	IDHwt		Gain chr 7 & loss chr 10				WT	WT		homdel_rec	homdel_rec
TCGA-06-0167	Glioma	Diffuse Glioma	Glioblastoma multiforme	44	glioblastoma	G IV	GBM	G4	U			WT							WT	WT
TCGA-06-0168	Glioma	Diffuse Glioma	Glioblastoma multiforme	59	glioblastoma	G IV	GBM	G4	U	Yes	Yes	WT	IDHwt		Gain chr 7 & loss chr 10				WT	WT	WT
TCGA-06-0169	Glioma	Diffuse Glioma	Glioblastoma multiforme	68	glioblastoma	G IV	GBM	G4	U	Yes	Yes	WT	IDHwt		Gain chr 7 & loss chr 10	amp_rec		Unmethylated	WT	WT		homdel_rec	homdel_rec
TCGA-06-0171	Glioma	Diffuse Glioma	Glioblastoma multiforme	65	glioblastoma	G IV	GBM	G4	U	Yes	Yes	WT	IDHwt	Mutant	Gain chr 7 & loss chr 10				WT	WT		homdel_rec	homdel_rec
TCGA-06-0173	Glioma	Diffuse Glioma	Glioblastoma multiforme	72	glioblastoma	G IV	GBM	G4	U	Yes	Yes	WT	IDHwt		Gain chr 7 & loss chr 10	amp_rec			WT	WT
TCGA-06-0174	Glioma	Diffuse Glioma	Glioblastoma multiforme	54	glioblastoma	G IV	GBM	G4	U	Yes	Yes	WT	IDHwt		Gain chr 7 & loss chr 10	amp_rec			WT	WT	WT
TCGA-06-0175	Glioma	Diffuse Glioma	Glioblastoma multiforme	69	glioblastoma	G IV	(?) HGG NOS	G4	Dx	Not tested	Yes				Gain chr 7 & loss chr 10							homdel_rec	homdel_rec
TCGA-06-0176	Glioma	Diffuse Glioma	Glioblastoma multiforme	34	glioblastoma	G IV	(?) HGG NOS	G4	Dx		Yes	WT	IDHwt		No combined CNA
TCGA-06-0177	Glioma	Diffuse Glioma	Glioblastoma multiforme	64	glioblastoma	G IV	(?) HGG NOS	G4	Dx	Not tested	Yes				Gain chr 7 & loss chr 10
TCGA-06-0178	Glioma	Diffuse Glioma	Glioblastoma multiforme	38	glioblastoma	G IV	Astro IDHm	G4	N		Yes	Mutant	IDHmut-non-codel		No combined CNA				WT	WT	WT
TCGA-06-0179	Glioma	Diffuse Glioma	Glioblastoma multiforme	64	glioblastoma	G IV	(?) HGG NOS	G4	Dx	Not tested	Yes				Gain chr 7 & loss chr 10	amp_rec						homdel_rec	homdel_rec
TCGA-06-0182	Glioma	Diffuse Glioma	Glioblastoma multiforme	76	glioblastoma	G IV	(?) HGG NOS	G4	Dx	Not tested	Yes				Gain chr 7 & loss chr 10	amp_rec
TCGA-06-0184	Glioma	Diffuse Glioma	Glioblastoma multiforme	63	glioblastoma	G IV	GBM	G4	U	Yes	Yes	WT	IDHwt		Gain chr 7 & loss chr 10	amp_rec			WT	WT	WT
TCGA-06-0185	Glioma	Diffuse Glioma	Glioblastoma multiforme	54	glioblastoma	G IV	GBM	G4	U	Yes	Yes	WT	IDHwt		Gain chr 7 & loss chr 10	amp_rec			WT	WT		homdel_rec	homdel_rec
TCGA-06-0187	Glioma	Diffuse Glioma	Glioblastoma multiforme	69	glioblastoma	G IV	GBM	G4	U		Yes	WT	IDHwt		No combined CNA	amp_rec					WT	homdel_rec	homdel_rec
TCGA-06-0188	Glioma	Diffuse Glioma	Glioblastoma multiforme	71	glioblastoma	G IV	GBM	G4	U	Yes	Yes	WT	IDHwt		Gain chr 7 & loss chr 10				WT	WT		homdel_rec	homdel_rec
TCGA-06-0189	Glioma	Diffuse Glioma	Glioblastoma multiforme	55	glioblastoma	G IV	GBM	G4	U	Yes	Yes	WT	IDHwt		No combined CNA	amp_rec			WT	WT
TCGA-06-0190	Glioma	Diffuse Glioma	Glioblastoma multiforme	62	glioblastoma	G IV	GBM	G4	U	Yes	Yes	WT	IDHwt	Mutant	Gain chr 7 & loss chr 10				WT	WT	WT	homdel_rec	homdel_rec
TCGA-06-0192	Glioma	Diffuse Glioma	Glioblastoma multiforme	58	glioblastoma	G IV	GBM	G4	U	Yes	Yes	WT	IDHwt		Gain chr 7 & loss chr 10				WT	WT		homdel_rec	homdel_rec
TCGA-06-0194	Glioma	Diffuse Glioma	Glioblastoma multiforme	37	glioblastoma	G IV	(?) HGG NOS	G4	Dx	Not tested	Yes				Gain chr 7 & loss chr 10	amp_rec						homdel_rec	homdel_rec
TCGA-06-0195	Glioma	Diffuse Glioma	Glioblastoma multiforme	63	glioblastoma	G IV	GBM	G4	U	Yes	Yes	WT	IDHwt		Gain chr 7 & loss chr 10				WT	WT
TCGA-06-0197	Glioma	Diffuse Glioma	Glioblastoma multiforme	65	glioblastoma	G IV	GBM	G4	U		Yes	WT	IDHwt		Gain chr 7 & loss chr 10
TCGA-06-0201	Glioma	Diffuse Glioma	Glioblastoma multiforme	51	glioblastoma	G IV	GBM	G4	U		Yes	WT	IDHwt		Gain chr 7 & loss chr 10							homdel_rec	homdel_rec
TCGA-06-0206	Glioma	Diffuse Glioma	Glioblastoma multiforme	40	glioblastoma	G IV	GBM	G4	U		Yes	WT	IDHwt		Gain chr 7 & loss chr 10
TCGA-06-0208	Glioma	Diffuse Glioma	Glioblastoma multiforme	52	glioblastoma	G IV	GBM	G4	U		Yes	WT	IDHwt		Gain chr 7 & loss chr 10	amp_rec						homdel_rec	homdel_rec
TCGA-06-0209	Glioma	Diffuse Glioma	Glioblastoma multiforme	76	glioblastoma	G IV	GBM	G4	U	Yes	Yes	WT	IDHwt		Gain chr 7 & loss chr 10	amp_rec			WT	WT
TCGA-06-0210	Glioma	Diffuse Glioma	Glioblastoma multiforme	72	glioblastoma	G IV	GBM	G4	U	Yes	Yes	WT	IDHwt	Mutant	Gain chr 7 & loss chr 10				WT	WT	WT	homdel_rec	homdel_rec
TCGA-06-0211	Glioma	Diffuse Glioma	Glioblastoma multiforme	47	glioblastoma	G IV	GBM	G4	U	Yes	Yes	WT	IDHwt	Mutant	Gain chr 7 & loss chr 10	amp_rec			WT	WT	WT	homdel_rec	homdel_rec
TCGA-06-0213	Glioma	Diffuse Glioma	Glioblastoma multiforme	55	glioblastoma	G IV	GBM	G4	U	Yes	Yes	WT	IDHwt		No combined CNA				Mutant	WT
TCGA-06-0214	Glioma	Diffuse Glioma	Glioblastoma multiforme	66	glioblastoma	G IV	GBM	G4	U	Yes	Yes	WT	IDHwt	Mutant	Gain chr 7 & loss chr 10	amp_rec			WT	WT
TCGA-06-0216	Glioma	Diffuse Glioma	Glioblastoma multiforme	61	glioblastoma	G IV	GBM	G4	U	Yes	Yes	WT	IDHwt		Gain chr 7 & loss chr 10	amp_rec			WT	WT		homdel_rec	homdel_rec
TCGA-06-0219	Glioma	Diffuse Glioma	Glioblastoma multiforme	67	glioblastoma	G IV	GBM	G4	U	Yes	Yes	WT	IDHwt		No combined CNA	amp_rec			WT	WT	WT	homdel_rec	homdel_rec
TCGA-06-0221	Glioma	Diffuse Glioma	Glioblastoma multiforme	31	glioblastoma	G IV	Astro IDHm	G4	N	Yes	Yes	Mutant	IDHmut-non-codel	WT	No combined CNA				Mutant	WT
TCGA-06-0237	Glioma	Diffuse Glioma	Glioblastoma multiforme	75	glioblastoma	G IV	GBM	G4	U	Yes	Yes	WT	IDHwt		Gain chr 7 & loss chr 10	amp_rec			WT	WT
TCGA-06-0238	Glioma	Diffuse Glioma	Glioblastoma multiforme	46	glioblastoma	G IV	GBM	G4	U	Yes	Yes	WT	IDHwt		Gain chr 7 & loss chr 10				WT	WT	WT
TCGA-06-0240	Glioma	Diffuse Glioma	Glioblastoma multiforme	57	glioblastoma	G IV	GBM	G4	U		Yes	WT	IDHwt		No combined CNA	amp_rec			WT	WT
TCGA-06-0241	Glioma	Diffuse Glioma	Glioblastoma multiforme	65	glioblastoma	G IV	GBM	G4	U	Yes	Yes	WT	IDHwt		Gain chr 7 & loss chr 10				WT	WT		homdel_rec	homdel_rec
TCGA-06-0394	Glioma	Diffuse Glioma	Glioblastoma multiforme	51	glioblastoma	G IV	(?) HGG NOS	G4	Dx	Not tested	Yes				Gain chr 7 & loss chr 10							homdel_rec	homdel_rec
TCGA-06-0397	Glioma	Diffuse Glioma	Glioblastoma multiforme	57	glioblastoma	G IV	(?) HGG NOS	G4	Dx	Not tested	Yes				No combined CNA							homdel_rec	homdel_rec
TCGA-06-0402	Glioma	Diffuse Glioma	Glioblastoma multiforme	71	glioblastoma	G IV	(?) HGG NOS	G4	Dx	Not tested	Yes				Gain chr 7 & loss chr 10	amp_rec
TCGA-06-0409	Glioma	Diffuse Glioma	Glioblastoma multiforme	43	glioblastoma	G IV	(?) HGG NOS	G4	Dx	Not tested	Yes				Gain chr 7 & loss chr 10	amp_rec
TCGA-06-0410	Glioma	Diffuse Glioma	Glioblastoma multiforme	76	glioblastoma	G IV	(?) HGG NOS	G4	Dx	Not tested	Yes				No combined CNA							homdel_rec	homdel_rec
TCGA-06-0412	Glioma	Diffuse Glioma	Glioblastoma multiforme	56	glioblastoma	G IV	(?) HGG NOS	G4	Dx	Not tested	Yes				Gain chr 7 & loss chr 10	amp_rec						homdel_rec	homdel_rec
TCGA-06-0413	Glioma	Diffuse Glioma	Glioblastoma multiforme	77	glioblastoma	G IV	(?) HGG NOS	G4	Dx	Not tested	Yes				No combined CNA							homdel_rec	homdel_rec
TCGA-06-0414	Glioma	Diffuse Glioma	Glioblastoma multiforme	63	glioblastoma	G IV	(?) HGG NOS	G4	Dx	Not tested	Yes				No combined CNA
TCGA-06-0644	Glioma	Diffuse Glioma	Glioblastoma multiforme	71	glioblastoma	G IV	GBM	G4	U	Yes	Yes	WT	IDHwt		Gain chr 7 & loss chr 10				WT	Mutant	WT	homdel_rec	homdel_rec
TCGA-06-0645	Glioma	Diffuse Glioma	Glioblastoma multiforme	55	glioblastoma	G IV	GBM	G4	U	Yes	Yes	WT	IDHwt		Gain chr 7 & loss chr 10	amp_rec			WT	WT	WT
TCGA-06-0646	Glioma	Diffuse Glioma	Glioblastoma multiforme	60	glioblastoma	G IV	GBM	G4	U	Yes	Yes	WT	IDHwt		Gain chr 7 & loss chr 10	amp_rec			WT	WT	WT	homdel_rec	homdel_rec
TCGA-06-0648	Glioma	Diffuse Glioma	Glioblastoma multiforme	77	glioblastoma	G IV	GBM	G4	U	Yes	Yes	WT	IDHwt		Gain chr 7 & loss chr 10				WT	WT		homdel_rec	homdel_rec
TCGA-06-0649	Glioma	Diffuse Glioma	Glioblastoma multiforme	73	glioblastoma	G IV	GBM	G4	U	Yes	Yes	WT	IDHwt		Gain chr 7 & loss chr 10				WT	WT	WT	homdel_rec	homdel_rec
TCGA-06-0650	Glioma	Diffuse Glioma	Glioblastoma multiforme	39	glioblastoma	G IV	(?) HGG NOS	G4	Dx	Yes	Yes	WT	IDHwt		No combined CNA	amp_rec		Unmethylated	WT	WT		homdel_rec	homdel_rec
TCGA-06-0686	Glioma	Diffuse Glioma	Glioblastoma multiforme	53	glioblastoma	G IV	GBM	G4	U	Yes	Yes	WT	IDHwt	Mutant	Gain chr 7 & loss chr 10	amp_rec			WT	WT	WT
TCGA-06-0743	Glioma	Diffuse Glioma	Glioblastoma multiforme	69	glioblastoma	G IV	GBM	G4	U	Yes	Yes	WT	IDHwt		Gain chr 7 & loss chr 10	amp_rec			WT	WT	WT	homdel_rec	homdel_rec
TCGA-06-0744	Glioma	Diffuse Glioma	Glioblastoma multiforme	66	glioblastoma	G IV	GBM	G4	U	Yes	Yes	WT	IDHwt	Mutant	Gain chr 7 & loss chr 10	amp_rec			WT	WT	WT
TCGA-06-0745	Glioma	Diffuse Glioma	Glioblastoma multiforme	59	glioblastoma	G IV	GBM	G4	U	Yes	Yes	WT	IDHwt	Mutant	Gain chr 7 & loss chr 10	amp_rec			WT	WT	WT	homdel_rec	homdel_rec
TCGA-06-0747	Glioma	Diffuse Glioma	Glioblastoma multiforme	53	glioblastoma	G IV	GBM	G4	U	Yes	Yes	WT	IDHwt		No combined CNA	amp_rec			WT	WT	WT	homdel_rec	homdel_rec
TCGA-06-0749	Glioma	Diffuse Glioma	Glioblastoma multiforme	50	glioblastoma	G IV	GBM	G4	U	Yes	Yes	WT	IDHwt		Gain chr 7 & loss chr 10				WT	WT	WT	homdel_rec	homdel_rec
TCGA-06-0750	Glioma	Diffuse Glioma	Glioblastoma multiforme	43	glioblastoma	G IV	GBM	G4	U	Yes	Yes	WT	IDHwt		Gain chr 7 & loss chr 10	amp_rec			WT	WT	WT	homdel_rec	homdel_rec
TCGA-06-0875	Glioma	Diffuse Glioma	Glioblastoma multiforme	61	glioblastoma	G IV	GBM	G4	U	Yes	Yes	WT	IDHwt		Gain chr 7 & loss chr 10			Unmethylated	WT	WT
TCGA-06-0876	Glioma	Diffuse Glioma	Glioblastoma multiforme	72	glioblastoma	G IV	GBM	G4	U	Yes	Yes	WT	IDHwt		Gain chr 7 & loss chr 10	amp_rec		Methylated	WT	WT		homdel_rec	homdel_rec
TCGA-06-0877	Glioma	Diffuse Glioma	Glioblastoma multiforme	78	glioblastoma	G IV	GBM	G4	U	Yes	Yes	WT	IDHwt	Mutant	Gain chr 7 & loss chr 10	amp_rec		Methylated	WT	WT		homdel_rec	homdel_rec
TCGA-06-0878	Glioma	Diffuse Glioma	Glioblastoma multiforme	74	glioblastoma	G IV	GBM	G4	U	Yes	Yes	WT	IDHwt		Gain chr 7 & loss chr 10	amp_rec		Unmethylated	WT	WT	WT	homdel_rec	homdel_rec
TCGA-06-0879	Glioma	Diffuse Glioma	Glioblastoma multiforme	52	glioblastoma	G IV	GBM	G4	U	Yes	Yes	WT	IDHwt		Gain chr 7 & loss chr 10			Methylated	WT	WT		homdel_rec	homdel_rec
TCGA-06-0881	Glioma	Diffuse Glioma	Glioblastoma multiforme	50	glioblastoma	G IV	GBM	G4	U	Yes	Yes	WT	IDHwt		No combined CNA	amp_rec		Unmethylated	WT	WT
TCGA-06-0882	Glioma	Diffuse Glioma	Glioblastoma multiforme	30	glioblastoma	G IV	(?) HGG NOS	G4	Dx	Yes	Yes	WT	IDHwt		Gain chr 7 & loss chr 10			Unmethylated	WT	WT	WT	homdel_rec	homdel_rec
TCGA-06-0939	Glioma	Diffuse Glioma	Glioblastoma multiforme	79	glioblastoma	G IV	GBM	G4	U	Yes	Yes	WT	IDHwt		Gain chr 7 & loss chr 10			Unmethylated	WT	WT
TCGA-06-1084	Glioma	Diffuse Glioma	Glioblastoma multiforme	54	glioblastoma	G IV	GBM	G4	U		Yes	WT	IDHwt		Gain chr 7 & loss chr 10			Methylated
TCGA-06-1086	Glioma	Diffuse Glioma	Glioblastoma multiforme	42	glioblastoma	G IV	(?) HGG NOS	G4	Dx	Not tested	Yes				No combined CNA			Unmethylated				homdel_rec	homdel_rec
TCGA-06-1087	Glioma	Diffuse Glioma	Glioblastoma multiforme	75	glioblastoma	G IV	GBM	G4	U		Yes	WT	IDHwt		Gain chr 7 & loss chr 10	amp_rec		Unmethylated
TCGA-06-1800	Glioma	Diffuse Glioma	Glioblastoma multiforme	61	glioblastoma	G IV	GBM	G4	U		Yes	WT	IDHwt		Gain chr 7 & loss chr 10			Methylated
TCGA-06-1801	Glioma	Diffuse Glioma	Glioblastoma multiforme	56	glioblastoma	G IV	GBM	G4	U		Yes	WT	IDHwt		Gain chr 7 & loss chr 10			Unmethylated				homdel_rec	homdel_rec
TCGA-06-1802	Glioma	Diffuse Glioma	Glioblastoma multiforme	61	glioblastoma	G IV	(?) HGG NOS	G4	Dx	Not tested	Yes				Gain chr 7 & loss chr 10			Methylated
TCGA-06-1804	Glioma	Diffuse Glioma	Glioblastoma multiforme	81	glioblastoma	G IV	GBM	G4	U	Yes	Yes	WT	IDHwt		Gain chr 7 & loss chr 10			Methylated	WT	WT	WT
TCGA-06-1805	Glioma	Diffuse Glioma	Glioblastoma multiforme	28	glioblastoma	G IV	Astro IDHm	G4	N		Yes	Mutant	IDHmut-non-codel		No combined CNA			Unmethylated
TCGA-06-1806	Glioma	Diffuse Glioma	Glioblastoma multiforme	47	glioblastoma	G IV	GBM	G4	U	Yes	Yes	WT	IDHwt		No combined CNA			Unmethylated	WT	Mutant
TCGA-06-2557	Glioma	Diffuse Glioma	Glioblastoma multiforme	76	glioblastoma	G IV	GBM	G4	U	Yes	Yes	WT	IDHwt	Mutant	No combined CNA	amp_rec		Unmethylated	WT	WT	WT
TCGA-06-2558	Glioma	Diffuse Glioma	Glioblastoma multiforme	75	glioblastoma	G IV	GBM	G4	U	Yes	Yes	WT	IDHwt		Gain chr 7 & loss chr 10	amp_rec		Unmethylated	WT	WT	WT
TCGA-06-2559	Glioma	Diffuse Glioma	Glioblastoma multiforme	83	glioblastoma	G IV	GBM	G4	U	Yes	Yes	WT	IDHwt		No combined CNA			Methylated	WT	WT	WT
TCGA-06-2561	Glioma	Diffuse Glioma	Glioblastoma multiforme	53	glioblastoma	G IV	GBM	G4	U	Yes	Yes	WT	IDHwt		Gain chr 7 & loss chr 10			Unmethylated	WT	WT	WT	homdel_rec	homdel_rec
TCGA-06-2562	Glioma	Diffuse Glioma	Glioblastoma multiforme	81	glioblastoma	G IV	GBM	G4	U	Yes	Yes	WT	IDHwt		Gain chr 7 & loss chr 10			Unmethylated	WT	WT	WT	homdel_rec
TCGA-06-2563	Glioma	Diffuse Glioma	Glioblastoma multiforme	72	glioblastoma	G IV	GBM	G4	U	Yes	Yes	WT	IDHwt		Gain chr 7 & loss chr 10	amp_rec		Methylated	WT	WT	WT	homdel_rec	homdel_rec
TCGA-06-2564	Glioma	Diffuse Glioma	Glioblastoma multiforme	50	glioblastoma	G IV	GBM	G4	U	Yes	Yes	WT	IDHwt		Gain chr 7 & loss chr 10	amp_rec		Unmethylated	WT	WT	WT
TCGA-06-2565	Glioma	Diffuse Glioma	Glioblastoma multiforme	59	glioblastoma	G IV	GBM	G4	U	Yes	Yes	WT	IDHwt		No combined CNA	amp_rec		Methylated	WT	WT	WT	homdel_rec	homdel_rec
TCGA-06-2566	Glioma	Diffuse Glioma	Glioblastoma multiforme	23	glioblastoma	G IV	(?) HGG NOS	G4	Dx		Yes	WT	IDHwt		No combined CNA			Unmethylated				homdel_rec	homdel_rec
TCGA-06-2567	Glioma	Diffuse Glioma	Glioblastoma multiforme	65	glioblastoma	G IV	GBM	G4	U	Yes	Yes	WT	IDHwt		Gain chr 7 & loss chr 10			Methylated	WT	WT	WT
TCGA-06-2569	Glioma	Diffuse Glioma	Glioblastoma multiforme	24	glioblastoma	G IV	(?) HGG NOS	G4	Dx	Yes	Yes	WT	IDHwt		No combined CNA			Unmethylated	WT	WT	WT
TCGA-06-2570	Glioma	Diffuse Glioma	Glioblastoma multiforme	21	glioblastoma	G IV	Astro IDHm	G4	N	Yes	Yes	Mutant	IDHmut-non-codel	WT	No combined CNA			Methylated	Mutant	WT	WT
TCGA-06-5408	Glioma	Diffuse Glioma	Glioblastoma multiforme	54	glioblastoma	G IV	GBM	G4	U	Yes	Yes	WT	IDHwt		Gain chr 7 & loss chr 10	amp_rec		Unmethylated	WT	WT	WT	homdel_rec	homdel_rec
TCGA-06-5410	Glioma	Diffuse Glioma	Glioblastoma multiforme	72	glioblastoma	G IV	GBM	G4	U	Yes	Yes	WT	IDHwt		No combined CNA			Methylated	WT	WT	WT
TCGA-06-5411	Glioma	Diffuse Glioma	Glioblastoma multiforme	51	glioblastoma	G IV	GBM	G4	U	Yes	Yes	WT	IDHwt	Mutant	Gain chr 7 & loss chr 10			Unmethylated	WT	WT	WT	homdel_rec	homdel_rec
TCGA-06-5412	Glioma	Diffuse Glioma	Glioblastoma multiforme	78	glioblastoma	G IV	GBM	G4	U	Yes	Yes	WT	IDHwt		No combined CNA			Methylated	WT	WT	WT
TCGA-06-5413	Glioma	Diffuse Glioma	Glioblastoma multiforme	67	glioblastoma	G IV	GBM	G4	U	Yes	Yes	WT	IDHwt		Gain chr 7 & loss chr 10	amp_rec		Unmethylated	WT	WT	WT	homdel_rec	homdel_rec
TCGA-06-5414	Glioma	Diffuse Glioma	Glioblastoma multiforme	61	glioblastoma	G IV	GBM	G4	U	Yes	Yes	WT	IDHwt		Gain chr 7 & loss chr 10	amp_rec		Unmethylated	WT	WT	WT	homdel_rec	homdel_rec
TCGA-06-5415	Glioma	Diffuse Glioma	Glioblastoma multiforme	60	glioblastoma	G IV	GBM	G4	U	Yes	Yes	WT	IDHwt	Mutant	Gain chr 7 & loss chr 10	amp_rec		Unmethylated	WT	WT	WT	homdel_rec	homdel_rec
TCGA-06-5416	Glioma	Diffuse Glioma	Glioblastoma multiforme	23	glioblastoma	G IV	(?) HGG NOS	G4	Dx	Not tested	Yes				No combined CNA			Unmethylated			WT
TCGA-06-5417	Glioma	Diffuse Glioma	Glioblastoma multiforme	45	glioblastoma	G IV	(?) IDHm HGG	G4	Dx Gx	Yes		Mutant						Methylated	Mutant	WT	WT
TCGA-06-5418	Glioma	Diffuse Glioma	Glioblastoma multiforme	75	glioblastoma	G IV	GBM	G4	U	Yes	Yes	WT	IDHwt		Gain chr 7 & loss chr 10			Unmethylated	WT	WT	WT	homdel_rec	homdel_rec
TCGA-06-5856	Glioma	Diffuse Glioma	Glioblastoma multiforme	58	glioblastoma	G IV	GBM	G4	U	Yes	Yes	WT	IDHwt		Gain chr 7 & loss chr 10	amp_rec		Unmethylated	WT	WT	WT
TCGA-06-5858	Glioma	Diffuse Glioma	Glioblastoma multiforme	45	glioblastoma	G IV	GBM	G4	U	Yes	Yes	WT	IDHwt		No combined CNA			Unmethylated	Mutant	WT	WT
TCGA-06-5859	Glioma	Diffuse Glioma	Glioblastoma multiforme	63	glioblastoma	G IV	GBM	G4	U	Yes	Yes	WT	IDHwt		Gain chr 7 & loss chr 10			Unmethylated	WT	WT	WT	homdel_rec	homdel_rec
TCGA-06-6388	Glioma	Diffuse Glioma	Glioblastoma multiforme	64	glioblastoma	G IV	GBM	G4	U	Yes	Yes	WT	IDHwt		Gain chr 7 & loss chr 10			Unmethylated	Mutant	WT		homdel_rec	homdel_rec
TCGA-06-6389	Glioma	Diffuse Glioma	Glioblastoma multiforme	49	glioblastoma	G IV	Astro IDHm	G4	U	Yes	Yes	Mutant	IDHmut-non-codel		No combined CNA			Methylated	WT	WT
TCGA-06-6390	Glioma	Diffuse Glioma	Glioblastoma multiforme	58	glioblastoma	G IV	GBM	G4	U	Yes	Yes	WT	IDHwt		Gain chr 7 & loss chr 10			Unmethylated	WT	WT
TCGA-06-6391	Glioma	Diffuse Glioma	Glioblastoma multiforme	44	glioblastoma	G IV	GBM	G4	U	Yes	Yes	WT	IDHwt		No combined CNA	amp_rec		Unmethylated	Mutant	WT		homdel_rec	homdel_rec
TCGA-06-6693	Glioma	Diffuse Glioma	Glioblastoma multiforme	64	glioblastoma	G IV	GBM	G4	U	Yes	Yes	WT	IDHwt		No combined CNA	amp_rec		Unmethylated	WT	WT		homdel_rec	homdel_rec
TCGA-06-6694	Glioma	Diffuse Glioma	Glioblastoma multiforme	76	glioblastoma	G IV	GBM	G4	U	Yes	Yes	WT	IDHwt		No combined CNA			Methylated	WT	WT		homdel_rec	homdel_rec
TCGA-06-6695	Glioma	Diffuse Glioma	Glioblastoma multiforme	64	glioblastoma	G IV	GBM	G4	U	Yes	Yes	WT	IDHwt		Gain chr 7 & loss chr 10			Methylated	WT	WT
TCGA-06-6697	Glioma	Diffuse Glioma	Glioblastoma multiforme	65	glioblastoma	G IV	GBM	G4	U	Yes	Yes	WT	IDHwt		Gain chr 7 & loss chr 10			Unmethylated	WT	WT		homdel_rec	homdel_rec
TCGA-06-6698	Glioma	Diffuse Glioma	Glioblastoma multiforme	53	glioblastoma	G IV	GBM	G4	U	Yes	Yes	WT	IDHwt		No combined CNA			Unmethylated	WT	WT
TCGA-06-6699	Glioma	Diffuse Glioma	Glioblastoma multiforme	58	glioblastoma	G IV	GBM	G4	U	Yes	Yes	WT	IDHwt		Gain chr 7 & loss chr 10	amp_rec		Unmethylated	WT	WT		homdel_rec	homdel_rec
TCGA-06-6700	Glioma	Diffuse Glioma	Glioblastoma multiforme	76	glioblastoma	G IV	GBM	G4	U	Yes	Yes	WT	IDHwt		No combined CNA	amp_rec		Methylated	WT	WT		homdel_rec	homdel_rec
TCGA-06-6701	Glioma	Diffuse Glioma	Glioblastoma multiforme	60	glioblastoma	G IV	Astro IDHm	G4	N	Yes	Yes	Mutant	IDHmut-non-codel		No combined CNA			Methylated	Mutant	WT
TCGA-06-A5U0	Glioma	Diffuse Glioma	Glioblastoma multiforme	21	glioblastoma	G IV	DHG G34m	G4	N	Yes	Yes	WT	IDHwt		No combined CNA		G35R	Methylated	Mutant	WT
TCGA-06-A5U1	Glioma	Diffuse Glioma	Glioblastoma multiforme	78	glioblastoma	G IV	GBM	G4	U	Yes	Yes	WT	IDHwt		Gain chr 7 & loss chr 10			Methylated	WT	WT		homdel_rec	homdel_rec
TCGA-06-A6S0	Glioma	Diffuse Glioma	Glioblastoma multiforme	79	glioblastoma	G IV	GBM	G4	U	Yes	Yes	WT	IDHwt		No combined CNA	amp_rec		Unmethylated	WT	WT		homdel_rec	homdel_rec
TCGA-06-A6S1	Glioma	Diffuse Glioma	Glioblastoma multiforme	53	glioblastoma	G IV	GBM	G4	U	Yes	Yes	WT	IDHwt		Gain chr 7 & loss chr 10			Unmethylated	WT	WT
TCGA-06-A7TK	Glioma	Diffuse Glioma	Glioblastoma multiforme	64	glioblastoma	G IV	GBM	G4	U	Yes		WT	IDHwt					Methylated	WT	WT
TCGA-08-0244	Glioma	Diffuse Glioma	Glioblastoma multiforme	62	glioblastoma	G IV	GBM	G4	U		Yes	WT	IDHwt		Gain chr 7 & loss chr 10	amp_rec						homdel_rec	homdel_rec
TCGA-08-0245	Glioma	Diffuse Glioma	Glioblastoma multiforme	31	glioblastoma	G IV	(?) HGG NOS	G4	Dx		Yes	WT	IDHwt		No combined CNA
TCGA-08-0246	Glioma	Diffuse Glioma	Glioblastoma multiforme	57	glioblastoma	G IV	GBM	G4	U		Yes	WT	IDHwt		No combined CNA	amp_rec						homdel_rec	homdel_rec
TCGA-08-0344	Glioma	Diffuse Glioma	Glioblastoma multiforme	66	glioblastoma	G IV	Oligo IDHm	G3	N		Yes	Mutant	IDHmut-codel		No combined CNA
TCGA-08-0345	Glioma	Diffuse Glioma	Glioblastoma multiforme	71	glioblastoma	G IV	GBM	G4	U		Yes	WT	IDHwt		Gain chr 7 & loss chr 10							homdel_rec	homdel_rec
TCGA-08-0346	Glioma	Diffuse Glioma	Glioblastoma multiforme	69	glioblastoma	G IV	GBM	G4	U		Yes	WT	IDHwt		Gain chr 7 & loss chr 10							homdel_rec	homdel_rec
TCGA-08-0347	Glioma	Diffuse Glioma	Glioblastoma multiforme	50	glioblastoma	G IV	GBM	G4	U		Yes	WT	IDHwt		Gain chr 7 & loss chr 10							homdel_rec	homdel_rec
TCGA-08-0348	Glioma	Diffuse Glioma	Glioblastoma multiforme	63	glioblastoma	G IV	GBM	G4	U		Yes	WT	IDHwt		Gain chr 7 & loss chr 10
TCGA-08-0349	Glioma	Diffuse Glioma	Glioblastoma multiforme	46	glioblastoma	G IV	GBM	G4	U		Yes	WT	IDHwt		Gain chr 7 & loss chr 10	amp_rec
TCGA-08-0350	Glioma	Diffuse Glioma	Glioblastoma multiforme	32	glioblastoma	G IV	(?) HGG NOS	G4	Dx		Yes	WT	IDHwt		No combined CNA
TCGA-08-0351	Glioma	Diffuse Glioma	Glioblastoma multiforme	40	glioblastoma	G IV	GBM	G4	U		Yes	WT	IDHwt		No combined CNA
TCGA-08-0352	Glioma	Diffuse Glioma	Glioblastoma multiforme	79	glioblastoma	G IV	GBM	G4	U		Yes	WT	IDHwt		Gain chr 7 & loss chr 10	amp_rec
TCGA-08-0353	Glioma	Diffuse Glioma	Glioblastoma multiforme	58	glioblastoma	G IV	GBM	G4	U		Yes	WT	IDHwt		Gain chr 7 & loss chr 10	amp_rec						homdel_rec	homdel_rec
TCGA-08-0354	Glioma	Diffuse Glioma	Glioblastoma multiforme	52	glioblastoma	G IV	GBM	G4	U		Yes	WT	IDHwt		Gain chr 7 & loss chr 10	amp_rec						homdel_rec	homdel_rec
TCGA-08-0355	Glioma	Diffuse Glioma	Glioblastoma multiforme	30	glioblastoma	G IV	(?) HGG NOS	G4	Dx	Not tested	Yes	WT	IDHwt		No combined CNA	amp_rec						homdel_rec	homdel_rec
TCGA-08-0356	Glioma	Diffuse Glioma	Glioblastoma multiforme	59	glioblastoma	G IV	GBM	G4	U		Yes	WT	IDHwt		Gain chr 7 & loss chr 10	amp_rec
TCGA-08-0357	Glioma	Diffuse Glioma	Glioblastoma multiforme	49	glioblastoma	G IV	GBM	G4	U		Yes	WT	IDHwt		Gain chr 7 & loss chr 10	amp_rec						homdel_rec	homdel_rec
TCGA-08-0358	Glioma	Diffuse Glioma	Glioblastoma multiforme	50	glioblastoma	G IV	GBM	G4	U		Yes	WT	IDHwt		Gain chr 7 & loss chr 10	amp_rec						homdel_rec	homdel_rec
TCGA-08-0359	Glioma	Diffuse Glioma	Glioblastoma multiforme	59	glioblastoma	G IV	GBM	G4	U		Yes	WT	IDHwt		Gain chr 7 & loss chr 10							homdel_rec	homdel_rec
TCGA-08-0360	Glioma	Diffuse Glioma	Glioblastoma multiforme	76	glioblastoma	G IV	GBM	G4	U			WT
TCGA-08-0373	Glioma	Diffuse Glioma	Glioblastoma multiforme	69	glioblastoma	G IV	GBM	G4	U			WT
TCGA-08-0375	Glioma	Diffuse Glioma	Glioblastoma multiforme	51	glioblastoma	G IV	GBM	G4	U		Yes	WT	IDHwt		Gain chr 7 & loss chr 10	amp_rec						homdel_rec	homdel_rec
TCGA-08-0380	Glioma	Diffuse Glioma	Glioblastoma multiforme	74	glioblastoma	G IV	GBM	G4	U		Yes	WT	IDHwt		Gain chr 7 & loss chr 10
TCGA-08-0385	Glioma	Diffuse Glioma	Glioblastoma multiforme	71	glioblastoma	G IV	GBM	G4	U			WT
TCGA-08-0386	Glioma	Diffuse Glioma	Glioblastoma multiforme	74	glioblastoma	G IV	GBM	G4	U	Yes	Yes	WT	IDHwt		Gain chr 7 & loss chr 10	amp_rec			WT	WT	WT
TCGA-08-0389	Glioma	Diffuse Glioma	Glioblastoma multiforme	59	glioblastoma	G IV	GBM	G4	U		Yes	WT	IDHwt		Gain chr 7 & loss chr 10
TCGA-08-0390	Glioma	Diffuse Glioma	Glioblastoma multiforme	69	glioblastoma	G IV	GBM	G4	U		Yes	WT	IDHwt		Gain chr 7 & loss chr 10	amp_rec						homdel_rec	homdel_rec
TCGA-08-0392	Glioma	Diffuse Glioma	Glioblastoma multiforme	60	glioblastoma	G IV	GBM	G4	U		Yes	WT	IDHwt		Gain chr 7 & loss chr 10							homdel_rec	homdel_rec
TCGA-08-0509	Glioma	Diffuse Glioma	Glioblastoma multiforme	63	glioblastoma	G IV	(?) HGG NOS	G4	Dx	Not tested	Yes				Gain chr 7 & loss chr 10							homdel_rec	homdel_rec
TCGA-08-0510	Glioma	Diffuse Glioma	Glioblastoma multiforme	75	glioblastoma	G IV	(?) HGG NOS	G4	Dx	Not tested	Yes				Gain chr 7 & loss chr 10							homdel_rec	homdel_rec
TCGA-08-0511	Glioma	Diffuse Glioma	Glioblastoma multiforme	69	glioblastoma	G IV	(?) HGG NOS	G4	Dx	Not tested
TCGA-08-0512	Glioma	Diffuse Glioma	Glioblastoma multiforme	48	glioblastoma	G IV	(?) HGG NOS	G4	Dx	Not tested	Yes				No combined CNA							homdel_rec	homdel_rec
TCGA-08-0514	Glioma	Diffuse Glioma	Glioblastoma multiforme	69	glioblastoma	G IV	(?) HGG NOS	G4	Dx	Not tested	Yes				No combined CNA	amp_rec						homdel_rec	homdel_rec
TCGA-08-0516	Glioma	Diffuse Glioma	Glioblastoma multiforme	14	glioblastoma	G IV	(?) HGG NOS	G4	Dx	Not tested	Yes				No combined CNA
TCGA-08-0517	Glioma	Diffuse Glioma	Glioblastoma multiforme	34	glioblastoma	G IV	(?) HGG NOS	G4	Dx	Not tested	Yes				No combined CNA							homdel_rec	homdel_rec
TCGA-08-0518	Glioma	Diffuse Glioma	Glioblastoma multiforme	60	glioblastoma	G IV	(?) HGG NOS	G4	Dx	Not tested	Yes				Gain chr 7 & loss chr 10	amp_rec						homdel_rec	homdel_rec
TCGA-08-0520	Glioma	Diffuse Glioma	Glioblastoma multiforme	70	glioblastoma	G IV	(?) HGG NOS	G4	Dx	Not tested	Yes				Gain chr 7 & loss chr 10							homdel_rec	homdel_rec
TCGA-08-0521	Glioma	Diffuse Glioma	Glioblastoma multiforme	17	glioblastoma	G IV	(?) HGG NOS	G4	Dx	Not tested	Yes				No combined CNA							homdel_rec	homdel_rec
TCGA-08-0522	Glioma	Diffuse Glioma	Glioblastoma multiforme	61	glioblastoma	G IV	(?) HGG NOS	G4	Dx	Not tested
TCGA-08-0524	Glioma	Diffuse Glioma	Glioblastoma multiforme	17	glioblastoma	G IV	(?) HGG NOS	G4	Dx	Not tested	Yes				No combined CNA
TCGA-08-0525	Glioma	Diffuse Glioma	Glioblastoma multiforme	52	glioblastoma	G IV	(?) HGG NOS	G4	Dx	Not tested	Yes				Gain chr 7 & loss chr 10	amp_rec						homdel_rec	homdel_rec
TCGA-08-0529	Glioma	Diffuse Glioma	Glioblastoma multiforme	56	glioblastoma	G IV	(?) HGG NOS	G4	Dx	Not tested	Yes				Gain chr 7 & loss chr 10	amp_rec						homdel_rec	homdel_rec
TCGA-08-0531	Glioma	Diffuse Glioma	Glioblastoma multiforme	64	glioblastoma	G IV	(?) HGG NOS	G4	Dx	Not tested	Yes				No combined CNA	amp_rec						homdel_rec	homdel_rec
TCGA-12-0615	Glioma	Diffuse Glioma	Glioblastoma multiforme	78	glioblastoma	G IV	GBM	G4	U	Yes	Yes	WT	IDHwt		No combined CNA	amp_rec			WT	WT		homdel_rec	homdel_rec
TCGA-12-0616	Glioma	Diffuse Glioma	Glioblastoma multiforme	36	glioblastoma	G IV	(?) HGG NOS	G4	Dx	Yes	Yes	WT	IDHwt		No combined CNA	amp_rec			WT	WT	WT
TCGA-12-0618	Glioma	Diffuse Glioma	Glioblastoma multiforme	49	glioblastoma	G IV	GBM	G4	U	Yes	Yes	WT	IDHwt		Gain chr 7 & loss chr 10				WT	WT	WT
TCGA-12-0619	Glioma	Diffuse Glioma	Glioblastoma multiforme	60	glioblastoma	G IV	GBM	G4	U	Yes	Yes	WT	IDHwt		Gain chr 7 & loss chr 10	amp_rec			WT	WT	WT
TCGA-12-0620	Glioma	Diffuse Glioma	Glioblastoma multiforme	57	glioblastoma	G IV	GBM	G4	U		Yes	WT	IDHwt		Gain chr 7 & loss chr 10							homdel_rec	homdel_rec
TCGA-12-0654	Glioma	Diffuse Glioma	Glioblastoma multiforme	48	glioblastoma	G IV	(?) HGG NOS	G4	Dx	Not tested	Yes				Gain chr 7 & loss chr 10							homdel_rec	homdel_rec
TCGA-12-0656	Glioma	Diffuse Glioma	Glioblastoma multiforme	48	glioblastoma	G IV	GBM	G4	U		Yes	WT	IDHwt		Gain chr 7 & loss chr 10							homdel_rec	homdel_rec
TCGA-12-0657	Glioma	Diffuse Glioma	Glioblastoma multiforme	69	glioblastoma	G IV	GBM	G4	U		Yes	WT	IDHwt		Gain chr 7 & loss chr 10	amp_rec						homdel_rec	homdel_rec
TCGA-12-0662	Glioma	Diffuse Glioma	Glioblastoma multiforme	51	glioblastoma	G IV	GBM	G4	U		Yes	WT	IDHwt		Gain chr 7 & loss chr 10	amp_rec
TCGA-12-0670	Glioma	Diffuse Glioma	Glioblastoma multiforme	60	glioblastoma	G IV	GBM	G4	U		Yes	WT	IDHwt		Gain chr 7 & loss chr 10	amp_rec		Methylated				homdel_rec	homdel_rec
TCGA-12-0688	Glioma	Diffuse Glioma	Glioblastoma multiforme	74	glioblastoma	G IV	GBM	G4	U	Yes	Yes	WT	IDHwt		Gain chr 7 & loss chr 10	amp_rec			WT	WT		homdel_rec	homdel_rec
TCGA-12-0691	Glioma	Diffuse Glioma	Glioblastoma multiforme	63	glioblastoma	G IV	GBM	G4	U		Yes	WT	IDHwt		Gain chr 7 & loss chr 10
TCGA-12-0692	Glioma	Diffuse Glioma	Glioblastoma multiforme	75	glioblastoma	G IV	GBM	G4	U	Yes	Yes	WT	IDHwt		Gain chr 7 & loss chr 10				WT	WT		homdel_rec	homdel_rec
TCGA-12-0703	Glioma	Diffuse Glioma	Glioblastoma multiforme	46	glioblastoma	G IV	(?) HGG NOS	G4	Dx	Not tested	Yes				Gain chr 7 & loss chr 10							homdel_rec	homdel_rec
TCGA-12-0707	Glioma	Diffuse Glioma	Glioblastoma multiforme	55	glioblastoma	G IV	GBM	G4	U		Yes	WT	IDHwt		Gain chr 7 & loss chr 10	amp_rec						homdel_rec	homdel_rec
TCGA-12-0769	Glioma	Diffuse Glioma	Glioblastoma multiforme	52	glioblastoma	G IV	(?) HGG NOS	G4	Dx	Not tested	Yes				Gain chr 7 & loss chr 10	amp_rec
TCGA-12-0772	Glioma	Diffuse Glioma	Glioblastoma multiforme	46	glioblastoma	G IV	(?) HGG NOS	G4	Dx	Not tested	Yes				Gain chr 7 & loss chr 10
TCGA-12-0773	Glioma	Diffuse Glioma	Glioblastoma multiforme	24	glioblastoma	G IV	DHG G34m	G4	N		Yes	WT	IDHwt		No combined CNA		G35V
TCGA-12-0775	Glioma	Diffuse Glioma	Glioblastoma multiforme	75	glioblastoma	G IV	GBM	G4	U		Yes	WT	IDHwt		Gain chr 7 & loss chr 10							homdel_rec	homdel_rec
TCGA-12-0776	Glioma	Diffuse Glioma	Glioblastoma multiforme	52	glioblastoma	G IV	(?) HGG NOS	G4	Dx	Not tested	Yes				Gain chr 7 & loss chr 10	amp_rec
TCGA-12-0778	Glioma	Diffuse Glioma	Glioblastoma multiforme	53	glioblastoma	G IV	GBM	G4	U		Yes	WT	IDHwt		Gain chr 7 & loss chr 10	amp_rec						homdel_rec	homdel_rec
TCGA-12-0780	Glioma	Diffuse Glioma	Glioblastoma multiforme	51	glioblastoma	G IV	(?) HGG NOS	G4	Dx	Not tested	Yes				Gain chr 7 & loss chr 10	amp_rec						homdel_rec	homdel_rec
TCGA-12-0818	Glioma	Diffuse Glioma	Glioblastoma multiforme	45	glioblastoma	G IV	Astro IDHm	G4	N		Yes	Mutant	IDHmut-non-codel		No combined CNA			Methylated
TCGA-12-0819	Glioma	Diffuse Glioma	Glioblastoma multiforme	49	glioblastoma	G IV	GBM	G4	U		Yes	WT	IDHwt		Gain chr 7 & loss chr 10	amp_rec		Methylated				homdel_rec	homdel_rec
TCGA-12-0820	Glioma	Diffuse Glioma	Glioblastoma multiforme	40	glioblastoma	G IV	GBM	G4	U		Yes	WT	IDHwt		Gain chr 7 & loss chr 10			Unmethylated
TCGA-12-0821	Glioma	Diffuse Glioma	Glioblastoma multiforme	62	glioblastoma	G IV	GBM	G4	U	Yes	Yes	WT	IDHwt		Gain chr 7 & loss chr 10	amp_rec		Unmethylated	WT	WT	WT	homdel_rec	homdel_rec
TCGA-12-0822	Glioma	Diffuse Glioma	Glioblastoma multiforme	46	glioblastoma	G IV	GBM	G4	U		Yes	WT	IDHwt		Gain chr 7 & loss chr 10			Methylated				homdel_rec	homdel_rec
TCGA-12-0826	Glioma	Diffuse Glioma	Glioblastoma multiforme	38	glioblastoma	G IV	(?) HGG NOS	G4	Dx		Yes	WT	IDHwt		Gain chr 7 & loss chr 10			Unmethylated
TCGA-12-0827	Glioma	Diffuse Glioma	Glioblastoma multiforme	38	glioblastoma	G IV	Astro IDHm	G4	N		Yes	Mutant	IDHmut-non-codel		No combined CNA			Methylated				homdel_rec	homdel_rec
TCGA-12-0828	Glioma	Diffuse Glioma	Glioblastoma multiforme	57	glioblastoma	G IV	GBM	G4	U		Yes	WT	IDHwt		Gain chr 7 & loss chr 10	amp_rec		Unmethylated				homdel_rec	homdel_rec
TCGA-12-0829	Glioma	Diffuse Glioma	Glioblastoma multiforme	75	glioblastoma	G IV	GBM	G4	U		Yes	WT	IDHwt		Gain chr 7 & loss chr 10	amp_rec		Methylated				homdel_rec	homdel_rec
TCGA-12-1088	Glioma	Diffuse Glioma	Glioblastoma multiforme	53	glioblastoma	G IV	GBM	G4	U		Yes	WT	IDHwt		Gain chr 7 & loss chr 10			Unmethylated
TCGA-12-1089	Glioma	Diffuse Glioma	Glioblastoma multiforme	64	glioblastoma	G IV	GBM	G4	U		Yes	WT	IDHwt		No combined CNA	amp_rec		Unmethylated				homdel_rec	homdel_rec
TCGA-12-1090	Glioma	Diffuse Glioma	Glioblastoma multiforme	58	glioblastoma	G IV	(?) HGG NOS	G4	Dx	Not tested	Yes				No combined CNA			Methylated
TCGA-12-1091	Glioma	Diffuse Glioma	Glioblastoma multiforme	10	glioblastoma	G IV	(?) HGG NOS	G4	Dx	Not tested	Yes				No combined CNA			Methylated				homdel_rec	homdel_rec
TCGA-12-1092	Glioma	Diffuse Glioma	Glioblastoma multiforme	58	glioblastoma	G IV	GBM	G4	U		Yes	WT	IDHwt		No combined CNA			Methylated
TCGA-12-1093	Glioma	Diffuse Glioma	Glioblastoma multiforme	66	glioblastoma	G IV	GBM	G4	U		Yes	WT	IDHwt		Gain chr 7 & loss chr 10			Unmethylated
TCGA-12-1094	Glioma	Diffuse Glioma	Glioblastoma multiforme	56	glioblastoma	G IV	(?) HGG NOS	G4	Dx	Not tested	Yes				Gain chr 7 & loss chr 10	amp_rec		Unmethylated				homdel_rec	homdel_rec
TCGA-12-1095	Glioma	Diffuse Glioma	Glioblastoma multiforme	65	glioblastoma	G IV	(?) HGG NOS	G4	Dx	Not tested	Yes				Gain chr 7 & loss chr 10			Unmethylated				homdel_rec	homdel_rec
TCGA-12-1096	Glioma	Diffuse Glioma	Glioblastoma multiforme	55	glioblastoma	G IV	(?) HGG NOS	G4	Dx	Not tested	Yes				Gain chr 7 & loss chr 10			Unmethylated				homdel_rec	homdel_rec
TCGA-12-1097	Glioma	Diffuse Glioma	Glioblastoma multiforme	61	glioblastoma	G IV	(?) HGG NOS	G4	Dx	Not tested	Yes				Gain chr 7 & loss chr 10	amp_rec		Unmethylated				homdel_rec	homdel_rec
TCGA-12-1098	Glioma	Diffuse Glioma	Glioblastoma multiforme	75	glioblastoma	G IV	(?) HGG NOS	G4	Dx	Not tested	Yes				No combined CNA			Unmethylated				homdel_rec
TCGA-12-1099	Glioma	Diffuse Glioma	Glioblastoma multiforme	68	glioblastoma	G IV	(?) HGG NOS	G4	Dx	Not tested	Yes				No combined CNA			Unmethylated
TCGA-12-1597	Glioma	Diffuse Glioma	Glioblastoma multiforme	62	glioblastoma	G IV	GBM	G4	U	Yes		WT						Unmethylated	WT	WT	WT
TCGA-12-1598	Glioma	Diffuse Glioma	Glioblastoma multiforme	75	glioblastoma	G IV	GBM	G4	U		Yes	WT	IDHwt		Gain chr 7 & loss chr 10	amp_rec		Methylated
TCGA-12-1599	Glioma	Diffuse Glioma	Glioblastoma multiforme	47	glioblastoma	G IV	GBM	G4	U		Yes	WT	IDHwt		Gain chr 7 & loss chr 10			Methylated				homdel_rec	homdel_rec
TCGA-12-1600	Glioma	Diffuse Glioma	Glioblastoma multiforme	86	glioblastoma	G IV	GBM	G4	U		Yes	WT	IDHwt		Gain chr 7 & loss chr 10	amp_rec		Unmethylated
TCGA-12-1602	Glioma	Diffuse Glioma	Glioblastoma multiforme	58	glioblastoma	G IV	GBM	G4	U		Yes	WT	IDHwt		Gain chr 7 & loss chr 10			Methylated
TCGA-12-3644	Glioma	Diffuse Glioma	Glioblastoma multiforme	47	glioblastoma	G IV	GBM	G4	U		Yes	WT	IDHwt		Gain chr 7 & loss chr 10			Methylated
TCGA-12-3646	Glioma	Diffuse Glioma	Glioblastoma multiforme	59	glioblastoma	G IV	GBM	G4	U		Yes	WT	IDHwt		Gain chr 7 & loss chr 10			Methylated
TCGA-12-3648	Glioma	Diffuse Glioma	Glioblastoma multiforme	61	glioblastoma	G IV	GBM	G4	U		Yes	WT	IDHwt		Gain chr 7 & loss chr 10	amp_rec		Methylated				homdel_rec	homdel_rec
TCGA-12-3649	Glioma	Diffuse Glioma	Glioblastoma multiforme	76	glioblastoma	G IV	GBM	G4	U	Yes	Yes	WT	IDHwt		Gain chr 7 & loss chr 10	amp_rec		Unmethylated	WT	WT		homdel_rec	homdel_rec
TCGA-12-3650	Glioma	Diffuse Glioma	Glioblastoma multiforme	46	glioblastoma	G IV	GBM	G4	U	Yes	Yes	WT	IDHwt		Gain chr 7 & loss chr 10	amp_rec		Unmethylated	WT	WT	WT	homdel_rec	homdel_rec
TCGA-12-3651	Glioma	Diffuse Glioma	Glioblastoma multiforme	77	glioblastoma	G IV	GBM	G4	U		Yes	WT	IDHwt		Gain chr 7 & loss chr 10			Methylated				homdel_rec
TCGA-12-3652	Glioma	Diffuse Glioma	Glioblastoma multiforme	60	glioblastoma	G IV	GBM	G4	U	Yes	Yes	WT	IDHwt		No combined CNA	amp_rec		Unmethylated	WT	WT	WT	homdel_rec	homdel_rec
TCGA-12-3653	Glioma	Diffuse Glioma	Glioblastoma multiforme	34	glioblastoma	G IV	(?) HGG NOS	G4	Dx	Yes	Yes	WT	IDHwt		Gain chr 7 & loss chr 10	amp_rec		Unmethylated	WT	WT	WT	homdel_rec	homdel_rec
TCGA-12-5295	Glioma	Diffuse Glioma	Glioblastoma multiforme	60	glioblastoma	G IV	GBM	G4	U	Yes	Yes	WT	IDHwt		Gain chr 7 & loss chr 10	amp_rec		Methylated	WT	WT	WT	homdel_rec	homdel_rec
TCGA-12-5299	Glioma	Diffuse Glioma	Glioblastoma multiforme	56	glioblastoma	G IV	GBM	G4	U	Yes	Yes	WT	IDHwt		Gain chr 7 & loss chr 10			Unmethylated	WT	WT	WT	homdel_rec	homdel_rec
TCGA-12-5301	Glioma	Diffuse Glioma	Glioblastoma multiforme	59	glioblastoma	G IV	GBM	G4	U	Yes	Yes	WT	IDHwt		Gain chr 7 & loss chr 10			Methylated	WT	WT		homdel_rec	homdel_rec
TCGA-14-0736	Glioma	Diffuse Glioma	Glioblastoma multiforme	49	glioblastoma	G IV	(?) HGG NOS	G4	Dx	Not tested	Yes				Gain chr 7 & loss chr 10			Unmethylated				homdel_rec	homdel_rec
TCGA-14-0740	Glioma	Diffuse Glioma	Glioblastoma multiforme	70	glioblastoma	G IV	GBM	G4	U	Yes	Yes	WT	IDHwt		No combined CNA			Methylated	WT	WT
TCGA-14-0781	Glioma	Diffuse Glioma	Glioblastoma multiforme	49	glioblastoma	G IV	GBM	G4	U	Yes	Yes	WT	IDHwt		No combined CNA			Unmethylated	WT	WT	WT
TCGA-14-0783	Glioma	Diffuse Glioma	Glioblastoma multiforme	36	glioblastoma	G IV	(?) HGG NOS	G4	Dx	Not tested	Yes				Gain chr 7 & loss chr 10	amp_rec		Methylated
TCGA-14-0786	Glioma	Diffuse Glioma	Glioblastoma multiforme	50	glioblastoma	G IV	GBM	G4	U	Yes	Yes	WT	IDHwt		Gain chr 7 & loss chr 10	amp_rec		Methylated	WT	WT		homdel_rec	homdel_rec
TCGA-14-0787	Glioma	Diffuse Glioma	Glioblastoma multiforme	69	glioblastoma	G IV	GBM	G4	U	Yes	Yes	WT	IDHwt		Gain chr 7 & loss chr 10	amp_rec		Methylated	WT	WT	WT	homdel_rec	homdel_rec
TCGA-14-0789	Glioma	Diffuse Glioma	Glioblastoma multiforme	54	glioblastoma	G IV	GBM	G4	U	Yes	Yes	WT	IDHwt		Gain chr 7 & loss chr 10	amp_rec		Methylated	WT	WT	WT	homdel_rec
TCGA-14-0790	Glioma	Diffuse Glioma	Glioblastoma multiforme	64	glioblastoma	G IV	GBM	G4	U	Yes	Yes	WT	IDHwt		Gain chr 7 & loss chr 10	amp_rec		Methylated	WT	WT	WT	homdel_rec	homdel_rec
TCGA-14-0812	Glioma	Diffuse Glioma	Glioblastoma multiforme	65	glioblastoma	G IV	GBM	G4	U		Yes	WT	IDHwt		Gain chr 7 & loss chr 10	amp_rec		Methylated
TCGA-14-0813	Glioma	Diffuse Glioma	Glioblastoma multiforme	78	glioblastoma	G IV	GBM	G4	U	Yes	Yes	WT	IDHwt		Gain chr 7 & loss chr 10			Methylated	WT	WT		homdel_rec	homdel_rec
TCGA-14-0817	Glioma	Diffuse Glioma	Glioblastoma multiforme	69	glioblastoma	G IV	GBM	G4	U	Yes	Yes	WT	IDHwt		Gain chr 7 & loss chr 10	amp_rec		Unmethylated	WT	WT	WT	homdel_rec	homdel_rec
TCGA-14-0862	Glioma	Diffuse Glioma	Glioblastoma multiforme	60	glioblastoma	G IV	GBM	G4	U	Yes	Yes	WT	IDHwt		No combined CNA			Methylated	WT	WT		homdel_rec	homdel_rec
TCGA-14-0865	Glioma	Diffuse Glioma	Glioblastoma multiforme	67	glioblastoma	G IV	GBM	G4	U		Yes	WT	IDHwt		No combined CNA			Methylated				homdel_rec	homdel_rec
TCGA-14-0866	Glioma	Diffuse Glioma	Glioblastoma multiforme	55	glioblastoma	G IV	(?) HGG NOS	G4	Dx	Not tested	Yes				Gain chr 7 & loss chr 10	amp_rec		Methylated				homdel_rec	homdel_rec
TCGA-14-0867	Glioma	Diffuse Glioma	Glioblastoma multiforme	67	glioblastoma	G IV	GBM	G4	U		Yes	WT	IDHwt		Gain chr 7 & loss chr 10			Methylated
TCGA-14-0871	Glioma	Diffuse Glioma	Glioblastoma multiforme	74	glioblastoma	G IV	GBM	G4	U	Yes	Yes	WT	IDHwt		Gain chr 7 & loss chr 10			Unmethylated	WT	WT	WT
TCGA-14-1034	Glioma	Diffuse Glioma	Glioblastoma multiforme	60	glioblastoma	G IV	GBM	G4	U	Yes	Yes	WT	IDHwt	Mutant	Gain chr 7 & loss chr 10			Methylated	WT	WT	WT
TCGA-14-1037	Glioma	Diffuse Glioma	Glioblastoma multiforme	66	glioblastoma	G IV	GBM	G4	U		Yes	WT	IDHwt		Gain chr 7 & loss chr 10	amp_rec		Unmethylated				homdel_rec	homdel_rec
TCGA-14-1043	Glioma	Diffuse Glioma	Glioblastoma multiforme	61	glioblastoma	G IV	GBM	G4	U	Yes	Yes	WT	IDHwt		Gain chr 7 & loss chr 10	amp_rec		Unmethylated	WT	WT		homdel_rec	homdel_rec
TCGA-14-1395	Glioma	Diffuse Glioma	Glioblastoma multiforme	52	glioblastoma	G IV	GBM	G4	U	Yes	Yes	WT	IDHwt		Gain chr 7 & loss chr 10	amp_rec		Unmethylated	WT	WT
TCGA-14-1396	Glioma	Diffuse Glioma	Glioblastoma multiforme	78	glioblastoma	G IV	GBM	G4	U		Yes	WT	IDHwt		No combined CNA			Methylated				homdel_rec	homdel_rec
TCGA-14-1401	Glioma	Diffuse Glioma	Glioblastoma multiforme	54	glioblastoma	G IV	(?) HGG NOS	G4	Dx	Not tested	Yes				Gain chr 7 & loss chr 10	amp_rec		Methylated				homdel_rec	homdel_rec
TCGA-14-1402	Glioma	Diffuse Glioma	Glioblastoma multiforme	58	glioblastoma	G IV	(?) HGG NOS	G4	Dx		Yes			Mutant	No combined CNA	amp_rec		Methylated				homdel_rec	homdel_rec
TCGA-14-1450	Glioma	Diffuse Glioma	Glioblastoma multiforme	57	glioblastoma	G IV	GBM	G4	U	Yes	Yes	WT	IDHwt		Gain chr 7 & loss chr 10			Methylated	WT	WT
TCGA-14-1451	Glioma	Diffuse Glioma	Glioblastoma multiforme	39	glioblastoma	G IV	(?) HGG NOS	G4	Dx		Yes	WT	IDHwt		Gain chr 7 & loss chr 10			Unmethylated
TCGA-14-1452	Glioma	Diffuse Glioma	Glioblastoma multiforme	60	glioblastoma	G IV	(?) HGG NOS	G4	Dx	Not tested	Yes				Gain chr 7 & loss chr 10	amp_rec		Methylated				homdel_rec	homdel_rec
TCGA-14-1453	Glioma	Diffuse Glioma	Glioblastoma multiforme	69	glioblastoma	G IV	GBM	G4	U		Yes	WT	IDHwt		No combined CNA	amp_rec		Unmethylated
TCGA-14-1454	Glioma	Diffuse Glioma	Glioblastoma multiforme	54	glioblastoma	G IV	(?) HGG NOS	G4	Dx	Not tested	Yes				Gain chr 7 & loss chr 10			Unmethylated
TCGA-14-1455	Glioma	Diffuse Glioma	Glioblastoma multiforme	61	glioblastoma	G IV	GBM	G4	U		Yes	WT	IDHwt		Gain chr 7 & loss chr 10			Methylated				homdel_rec	homdel_rec
TCGA-14-1456	Glioma	Diffuse Glioma	Glioblastoma multiforme	23	glioblastoma	G IV	Astro IDHm	G4	N	Yes	Yes	Mutant	IDHmut-non-codel		No combined CNA			Unmethylated	Mutant	WT
TCGA-14-1458	Glioma	Diffuse Glioma	Glioblastoma multiforme	54	glioblastoma	G IV	Astro IDHm	G4	N		Yes	Mutant	IDHmut-non-codel		No combined CNA			Methylated
TCGA-14-1459	Glioma	Diffuse Glioma	Glioblastoma multiforme	63	glioblastoma	G IV	(?) HGG NOS	G4	Dx	Not tested	Yes				Gain chr 7 & loss chr 10	amp_rec		Methylated				homdel_rec	homdel_rec
TCGA-14-1794	Glioma	Diffuse Glioma	Glioblastoma multiforme	59	glioblastoma	G IV	GBM	G4	U		Yes	WT	IDHwt		Gain chr 7 & loss chr 10	amp_rec		Unmethylated
TCGA-14-1795	Glioma	Diffuse Glioma	Glioblastoma multiforme	66	glioblastoma	G IV	GBM	G4	U		Yes	WT	IDHwt		Gain chr 7 & loss chr 10			Methylated				homdel_rec	homdel_rec
TCGA-14-1821	Glioma	Diffuse Glioma	Glioblastoma multiforme	31	glioblastoma	G IV	Astro IDHm	G4	N		Yes	Mutant	IDHmut-non-codel		No combined CNA			Methylated
TCGA-14-1823	Glioma	Diffuse Glioma	Glioblastoma multiforme	58	glioblastoma	G IV	GBM	G4	U	Yes	Yes	WT	IDHwt	Mutant	Gain chr 7 & loss chr 10	amp_rec		Methylated	WT	WT	WT	homdel_rec	homdel_rec
TCGA-14-1825	Glioma	Diffuse Glioma	Glioblastoma multiforme	70	glioblastoma	G IV	GBM	G4	U	Yes	Yes	WT	IDHwt		Gain chr 7 & loss chr 10			Unmethylated	WT	WT	WT	homdel_rec	homdel_rec
TCGA-14-1827	Glioma	Diffuse Glioma	Glioblastoma multiforme	51	glioblastoma	G IV	GBM	G4	U		Yes	WT	IDHwt		Gain chr 7 & loss chr 10	amp_rec		Methylated				homdel_rec	homdel_rec
TCGA-14-1829	Glioma	Diffuse Glioma	Glioblastoma multiforme	57	glioblastoma	G IV	GBM	G4	U	Yes	Yes	WT	IDHwt		Gain chr 7 & loss chr 10	amp_rec		Unmethylated	WT	WT	WT	homdel_rec	homdel_rec
TCGA-14-2554	Glioma	Diffuse Glioma	Glioblastoma multiforme	52	glioblastoma	G IV	GBM	G4	U	Yes	Yes	WT	IDHwt	Mutant	Gain chr 7 & loss chr 10	amp_rec		Unmethylated	WT	WT	WT	homdel_rec	homdel_rec
TCGA-14-2555	Glioma	Diffuse Glioma	Glioblastoma multiforme	44	glioblastoma	G IV	(?) HGG NOS	G4	Dx	Not tested	Yes				Gain chr 7 & loss chr 10	amp_rec		Methylated
TCGA-14-3476	Glioma	Diffuse Glioma	Glioblastoma multiforme	74	glioblastoma	G IV	GBM	G4	U	Yes		WT						Unmethylated	WT	WT
TCGA-14-3477	Glioma	Diffuse Glioma	Glioblastoma multiforme	38	glioblastoma	G IV	(?) HGG NOS	G4	Dx		Yes	WT	IDHwt		No combined CNA			Unmethylated
TCGA-14-4157	Glioma	Diffuse Glioma	Glioblastoma multiforme	40	glioblastoma	G IV	Astro IDHm	G4	N	Yes	Yes	Mutant	IDHmut-non-codel		No combined CNA			Methylated	Mutant	WT		homdel_rec	homdel_rec
TCGA-15-0742	Glioma	Diffuse Glioma	Glioblastoma multiforme	65	glioblastoma	G IV	GBM	G4	U	Yes	Yes	WT	IDHwt		Gain chr 7 & loss chr 10	amp_rec			WT	WT	WT	homdel_rec	homdel_rec
TCGA-15-1444	Glioma	Diffuse Glioma	Glioblastoma multiforme	21	glioblastoma	G IV	Astro IDHm	G4	N	Yes	Yes	Mutant	IDHmut-non-codel	WT	No combined CNA			Methylated	Mutant	WT	WT
TCGA-15-1446	Glioma	Diffuse Glioma	Glioblastoma multiforme	55	glioblastoma	G IV	GBM	G4	U		Yes	WT	IDHwt		Gain chr 7 & loss chr 10	amp_rec		Unmethylated				homdel_rec	homdel_rec
TCGA-15-1447	Glioma	Diffuse Glioma	Glioblastoma multiforme	36	glioblastoma	G IV	(?) HGG NOS	G4	Dx	Not tested	Yes				No combined CNA			Methylated
TCGA-15-1449	Glioma	Diffuse Glioma	Glioblastoma multiforme	65	glioblastoma	G IV	(?) HGG NOS	G4	Dx	Not tested	Yes				No combined CNA			Methylated				homdel_rec	homdel_rec
TCGA-16-0846	Glioma	Diffuse Glioma	Glioblastoma multiforme	85	glioblastoma	G IV	GBM	G4	U	Yes	Yes	WT	IDHwt		Gain chr 7 & loss chr 10			Methylated	WT	WT	WT
TCGA-16-0848	Glioma	Diffuse Glioma	Glioblastoma multiforme	57	glioblastoma	G IV	(?) HGG NOS	G4	Dx	Not tested	Yes				Gain chr 7 & loss chr 10			Methylated
TCGA-16-0849	Glioma	Diffuse Glioma	Glioblastoma multiforme	54	glioblastoma	G IV	Astro IDHm	G4	N		Yes	Mutant	IDHmut-non-codel		No combined CNA			Unmethylated
TCGA-16-0850	Glioma	Diffuse Glioma	Glioblastoma multiforme	52	glioblastoma	G IV	Astro IDHm	G4	N		Yes	Mutant	IDHmut-non-codel		No combined CNA			Unmethylated
TCGA-16-0861	Glioma	Diffuse Glioma	Glioblastoma multiforme	65	glioblastoma	G IV	GBM	G4	U	Yes	Yes	WT	IDHwt		No combined CNA	amp_rec		Unmethylated	WT	WT		homdel_rec	homdel_rec
TCGA-16-1045	Glioma	Diffuse Glioma	Glioblastoma multiforme	49	glioblastoma	G IV	GBM	G4	U	Yes	Yes	WT	IDHwt		Gain chr 7 & loss chr 10	amp_rec		Methylated	WT	WT	WT	homdel_rec	homdel_rec
TCGA-16-1047	Glioma	Diffuse Glioma	Glioblastoma multiforme	66	glioblastoma	G IV	(?) HGG NOS	G4	Dx	Not tested	Yes				Gain chr 7 & loss chr 10	amp_rec		Unmethylated				homdel_rec	homdel_rec
TCGA-16-1055	Glioma	Diffuse Glioma	Glioblastoma multiforme	48	glioblastoma	G IV	(?) HGG NOS	G4	Dx	Not tested	Yes				Gain chr 7 & loss chr 10	amp_rec		Unmethylated				homdel_rec	homdel_rec
TCGA-16-1056	Glioma	Diffuse Glioma	Glioblastoma multiforme	55	glioblastoma	G IV	(?) HGG NOS	G4	Dx	Not tested	Yes				No combined CNA			Unmethylated				homdel_rec	homdel_rec
TCGA-16-1060	Glioma	Diffuse Glioma	Glioblastoma multiforme	70	glioblastoma	G IV	(?) HGG NOS	G4	Dx	Not tested	Yes				No combined CNA	amp_rec		Unmethylated				homdel_rec	homdel_rec
TCGA-16-1062	Glioma	Diffuse Glioma	Glioblastoma multiforme	57	glioblastoma	G IV	(?) HGG NOS	G4	Dx	Not tested	Yes				Gain chr 7 & loss chr 10	amp_rec		Methylated				homdel_rec	homdel_rec
TCGA-16-1063	Glioma	Diffuse Glioma	Glioblastoma multiforme	72	glioblastoma	G IV	(?) HGG NOS	G4	Dx	Not tested	Yes				Gain chr 7 & loss chr 10	amp_rec		Unmethylated				homdel_rec	homdel_rec
TCGA-16-1460	Glioma	Diffuse Glioma	Glioblastoma multiforme	36	glioblastoma	G IV	Astro IDHm	G4	N		Yes	Mutant	IDHmut-non-codel		No combined CNA			Methylated
TCGA-19-0955	Glioma	Diffuse Glioma	Glioblastoma multiforme	71	glioblastoma	G IV	(?) HGG NOS	G4	Dx	Not tested	Yes				Gain chr 7 & loss chr 10			Methylated				homdel_rec	homdel_rec
TCGA-19-0957	Glioma	Diffuse Glioma	Glioblastoma multiforme	48	glioblastoma	G IV	GBM	G4	U		Yes	WT	IDHwt		Gain chr 7 & loss chr 10			Unmethylated
TCGA-19-0960	Glioma	Diffuse Glioma	Glioblastoma multiforme	83	glioblastoma	G IV	(?) HGG NOS	G4	Dx	Not tested	Yes				No combined CNA			Methylated
TCGA-19-0962	Glioma	Diffuse Glioma	Glioblastoma multiforme	77	glioblastoma	G IV	(?) HGG NOS	G4	Dx	Not tested	Yes				Gain chr 7 & loss chr 10			Methylated				homdel_rec	homdel_rec
TCGA-19-0963	Glioma	Diffuse Glioma	Glioblastoma multiforme	61	glioblastoma	G IV	(?) HGG NOS	G4	Dx	Not tested	Yes				Gain chr 7 & loss chr 10			Unmethylated				homdel_rec	homdel_rec
TCGA-19-0964	Glioma	Diffuse Glioma	Glioblastoma multiforme	70	glioblastoma	G IV	(?) HGG NOS	G4	Dx	Not tested	Yes				No combined CNA	amp_rec		Methylated				homdel_rec	homdel_rec
TCGA-19-1385	Glioma	Diffuse Glioma	Glioblastoma multiforme	69	glioblastoma	G IV	GBM	G4	U		Yes	WT	IDHwt		No combined CNA			Methylated
TCGA-19-1386	Glioma	Diffuse Glioma	Glioblastoma multiforme	51	glioblastoma	G IV	GBM	G4	U		Yes	WT	IDHwt		Gain chr 7 & loss chr 10	amp_rec		Unmethylated				homdel_rec	homdel_rec
TCGA-19-1387	Glioma	Diffuse Glioma	Glioblastoma multiforme	81	glioblastoma	G IV	GBM	G4	U		Yes	WT	IDHwt		Gain chr 7 & loss chr 10			Methylated				homdel_rec	homdel_rec
TCGA-19-1388	Glioma	Diffuse Glioma	Glioblastoma multiforme	58	glioblastoma	G IV	DHG G34m	G4	N		Yes	WT	IDHwt		No combined CNA	amp_rec	G35R	Methylated
TCGA-19-1389	Glioma	Diffuse Glioma	Glioblastoma multiforme	51	glioblastoma	G IV	GBM	G4	U		Yes	WT	IDHwt	Mutant	Gain chr 7 & loss chr 10			Unmethylated				homdel_rec	homdel_rec
TCGA-19-1390	Glioma	Diffuse Glioma	Glioblastoma multiforme	63	glioblastoma	G IV	GBM	G4	U	Yes	Yes	WT	IDHwt		No combined CNA			Methylated	WT	WT	WT	homdel_rec	homdel_rec
TCGA-19-1392	Glioma	Diffuse Glioma	Glioblastoma multiforme	72	glioblastoma	G IV	(?) HGG NOS	G4	Dx	Not tested	Yes				Gain chr 7 & loss chr 10			Methylated
TCGA-19-1786	Glioma	Diffuse Glioma	Glioblastoma multiforme	64	glioblastoma	G IV	GBM	G4	U		Yes	WT	IDHwt		Gain chr 7 & loss chr 10	amp_rec		Unmethylated				homdel_rec	homdel_rec
TCGA-19-1787	Glioma	Diffuse Glioma	Glioblastoma multiforme	48	glioblastoma	G IV	(?) HGG NOS	G4	Dx	Not tested	Yes				Gain chr 7 & loss chr 10			Methylated			WT
TCGA-19-1788	Glioma	Diffuse Glioma	Glioblastoma multiforme	39	glioblastoma	G IV	(?) IDHm HGG	G4	Dx Gx			Mutant						Methylated
TCGA-19-1789	Glioma	Diffuse Glioma	Glioblastoma multiforme	69	glioblastoma	G IV	GBM	G4	U		Yes	WT	IDHwt		No combined CNA	amp_rec		Methylated				homdel_rec	homdel_rec
TCGA-19-1790	Glioma	Diffuse Glioma	Glioblastoma multiforme	56	glioblastoma	G IV	GBM	G4	U	Yes		WT						Unmethylated	WT	WT
TCGA-19-1791	Glioma	Diffuse Glioma	Glioblastoma multiforme	82	glioblastoma	G IV	GBM	G4	U		Yes	WT	IDHwt		Gain chr 7 & loss chr 10	amp_rec		Unmethylated
TCGA-19-2619	Glioma	Diffuse Glioma	Glioblastoma multiforme	55	glioblastoma	G IV	GBM	G4	U	Yes	Yes	WT	IDHwt		Gain chr 7 & loss chr 10	amp_rec		Methylated	WT	WT	WT	homdel_rec	homdel_rec
TCGA-19-2620	Glioma	Diffuse Glioma	Glioblastoma multiforme	70	glioblastoma	G IV	GBM	G4	U	Yes	Yes	WT	IDHwt	Mutant	No combined CNA	amp_rec		Methylated	WT	WT	WT	homdel_rec	homdel_rec
TCGA-19-2621	Glioma	Diffuse Glioma	Glioblastoma multiforme	83	glioblastoma	G IV	GBM	G4	U		Yes	WT	IDHwt		No combined CNA	amp_rec		Methylated
TCGA-19-2623	Glioma	Diffuse Glioma	Glioblastoma multiforme	65	glioblastoma	G IV	GBM	G4	U	Yes	Yes	WT	IDHwt		Gain chr 7 & loss chr 10			Methylated	WT	WT
TCGA-19-2624	Glioma	Diffuse Glioma	Glioblastoma multiforme	51	glioblastoma	G IV	GBM	G4	U	Yes	Yes	WT	IDHwt	Mutant	Gain chr 7 & loss chr 10	amp_rec		Unmethylated	WT	WT	WT
TCGA-19-2625	Glioma	Diffuse Glioma	Glioblastoma multiforme	76	glioblastoma	G IV	GBM	G4	U	Yes	Yes	WT	IDHwt		No combined CNA			Unmethylated	WT	WT	WT
TCGA-19-2629	Glioma	Diffuse Glioma	Glioblastoma multiforme	60	glioblastoma	G IV	Astro IDHm	G4	N	Yes	Yes	Mutant	IDHmut-non-codel	WT	No combined CNA			Unmethylated	Mutant	WT	WT
TCGA-19-2631	Glioma	Diffuse Glioma	Glioblastoma multiforme	74	glioblastoma	G IV	GBM	G4	U	Yes	Yes	WT	IDHwt		Gain chr 7 & loss chr 10	amp_rec		Methylated	WT	WT		homdel_rec	homdel_rec
TCGA-19-4065	Glioma	Diffuse Glioma	Glioblastoma multiforme	36	glioblastoma	G IV	(?) HGG NOS	G4	Dx	Not tested	Yes				Gain chr 7 & loss chr 10			Unmethylated			WT	homdel_rec	homdel_rec
TCGA-19-4068	Glioma	Diffuse Glioma	Glioblastoma multiforme	68	glioblastoma	G IV	GBM	G4	U	Yes		WT						Unmethylated	WT	WT
TCGA-19-5947	Glioma	Diffuse Glioma	Glioblastoma multiforme	47	glioblastoma	G IV	GBM	G4	U	Yes	Yes	WT	IDHwt		Gain chr 7 & loss chr 10			Unmethylated	WT	WT		homdel_rec	homdel_rec
TCGA-19-5950	Glioma	Diffuse Glioma	Glioblastoma multiforme	52	glioblastoma	G IV	GBM	G4	U	Yes	Yes	WT	IDHwt		Gain chr 7 & loss chr 10	amp_rec		Methylated	WT	WT
TCGA-19-5951	Glioma	Diffuse Glioma	Glioblastoma multiforme	76	glioblastoma	G IV	GBM	G4	U	Yes	Yes	WT	IDHwt		No combined CNA	amp_rec		Unmethylated	WT	WT		homdel_rec	homdel_rec
TCGA-19-5952	Glioma	Diffuse Glioma	Glioblastoma multiforme	62	glioblastoma	G IV	GBM	G4	U	Yes	Yes	WT	IDHwt		Gain chr 7 & loss chr 10	amp_rec		Unmethylated	WT	WT		homdel_rec	homdel_rec
TCGA-19-5953	Glioma	Diffuse Glioma	Glioblastoma multiforme	58	glioblastoma	G IV	GBM	G4	U	Yes	Yes	WT	IDHwt		Gain chr 7 & loss chr 10			Methylated	WT	WT		homdel_rec	homdel_rec
TCGA-19-5954	Glioma	Diffuse Glioma	Glioblastoma multiforme	72	glioblastoma	G IV	GBM	G4	U	Yes	Yes	WT	IDHwt		Gain chr 7 & loss chr 10	amp_rec		Methylated	WT	WT		homdel_rec	homdel_rec
TCGA-19-5955	Glioma	Diffuse Glioma	Glioblastoma multiforme	83	glioblastoma	G IV	GBM	G4	U	Yes	Yes	WT	IDHwt		No combined CNA			Methylated	WT	WT		homdel_rec	homdel_rec
TCGA-19-5956	Glioma	Diffuse Glioma	Glioblastoma multiforme	53	glioblastoma	G IV	(?) HGG NOS	G4	Dx	Not tested	Yes				No combined CNA			Unmethylated				homdel_rec	homdel_rec
TCGA-19-5958	Glioma	Diffuse Glioma	Glioblastoma multiforme	56	glioblastoma	G IV	GBM	G4	U	Yes	Yes	WT	IDHwt		No combined CNA			Unmethylated	WT	WT		homdel_rec	homdel_rec
TCGA-19-5959	Glioma	Diffuse Glioma	Glioblastoma multiforme	77	glioblastoma	G IV	GBM	G4	U	Yes	Yes	WT	IDHwt		Gain chr 7 & loss chr 10	amp_rec		Methylated	WT	WT		homdel_rec	homdel_rec
TCGA-19-5960	Glioma	Diffuse Glioma	Glioblastoma multiforme	56	glioblastoma	G IV	GBM	G4	U	Yes	Yes	WT	IDHwt	Mutant	Gain chr 7 & loss chr 10			Unmethylated	WT	WT	WT
TCGA-19-A60I	Glioma	Diffuse Glioma	Glioblastoma multiforme	39	glioblastoma	G IV	(?) HGG NOS	G4	Dx	Yes	Yes	WT	IDHwt		Gain chr 7 & loss chr 10	amp_rec		Methylated	WT	WT
TCGA-19-A6J4	Glioma	Diffuse Glioma	Glioblastoma multiforme	68	glioblastoma	G IV	GBM	G4	U	Yes	Yes	WT	IDHwt		Gain chr 7 & loss chr 10			Unmethylated	WT	WT
TCGA-19-A6J5	Glioma	Diffuse Glioma	Glioblastoma multiforme	40	glioblastoma	G IV	Astro IDHm	G4	U	Yes	Yes	Mutant	IDHmut-non-codel		Gain chr 7 & loss chr 10			Methylated	Mutant	WT
TCGA-26-1438	Glioma	Diffuse Glioma	Glioblastoma multiforme	36	glioblastoma	G IV	(?) HGG NOS	G4	Dx	Not tested	Yes				No combined CNA			Unmethylated
TCGA-26-1439	Glioma	Diffuse Glioma	Glioblastoma multiforme	63	glioblastoma	G IV	GBM	G4	U	Yes	Yes	WT	IDHwt		Gain chr 7 & loss chr 10	amp_rec		Unmethylated	WT	WT		homdel_rec	homdel_rec
TCGA-26-1440	Glioma	Diffuse Glioma	Glioblastoma multiforme	48	glioblastoma	G IV	(?) HGG NOS	G4	Dx	Not tested	Yes				Gain chr 7 & loss chr 10	amp_rec		Unmethylated
TCGA-26-1442	Glioma	Diffuse Glioma	Glioblastoma multiforme	43	glioblastoma	G IV	Astro IDHm	G4	N	Yes	Yes	Mutant	IDHmut-non-codel		No combined CNA			Methylated	WT	WT	WT
TCGA-26-1443	Glioma	Diffuse Glioma	Glioblastoma multiforme	60	glioblastoma	G IV	(?) HGG NOS	G4	Dx	Not tested	Yes				No combined CNA	amp_rec		Methylated				homdel_rec	homdel_rec
TCGA-26-1799	Glioma	Diffuse Glioma	Glioblastoma multiforme	68	glioblastoma	G IV	GBM	G4	U		Yes	WT	IDHwt		Gain chr 7 & loss chr 10	amp_rec		Unmethylated
TCGA-26-5132	Glioma	Diffuse Glioma	Glioblastoma multiforme	74	glioblastoma	G IV	GBM	G4	U	Yes	Yes	WT	IDHwt	Mutant	Gain chr 7 & loss chr 10	amp_rec		Methylated	WT	WT	WT
TCGA-26-5133	Glioma	Diffuse Glioma	Glioblastoma multiforme	59	glioblastoma	G IV	GBM	G4	U	Yes	Yes	WT	IDHwt		No combined CNA			Unmethylated	WT	WT	WT
TCGA-26-5134	Glioma	Diffuse Glioma	Glioblastoma multiforme	74	glioblastoma	G IV	GBM	G4	U	Yes	Yes	WT	IDHwt		No combined CNA			Unmethylated	WT	WT	WT	homdel_rec	homdel_rec
TCGA-26-5135	Glioma	Diffuse Glioma	Glioblastoma multiforme	72	glioblastoma	G IV	GBM	G4	U	Yes	Yes	WT	IDHwt	Mutant	Gain chr 7 & loss chr 10			Methylated	WT	WT	WT
TCGA-26-5136	Glioma	Diffuse Glioma	Glioblastoma multiforme	78	glioblastoma	G IV	GBM	G4	U	Yes	Yes	WT	IDHwt		Gain chr 7 & loss chr 10			Methylated	WT	WT	WT
TCGA-26-5139	Glioma	Diffuse Glioma	Glioblastoma multiforme	65	glioblastoma	G IV	GBM	G4	U	Yes	Yes	WT	IDHwt		Gain chr 7 & loss chr 10	amp_rec		Unmethylated	WT	WT	WT	homdel_rec	homdel_rec
TCGA-26-6173	Glioma	Diffuse Glioma	Glioblastoma multiforme	57	glioblastoma	G IV	GBM	G4	U	Yes	Yes	WT	IDHwt		No combined CNA	amp_rec		Unmethylated	WT	WT
TCGA-26-6174	Glioma	Diffuse Glioma	Glioblastoma multiforme	65	glioblastoma	G IV	GBM	G4	U	Yes	Yes	WT	IDHwt		No combined CNA			Methylated	WT	WT		homdel_rec	homdel_rec
TCGA-26-A7UX	Glioma	Diffuse Glioma	Glioblastoma multiforme	47	glioblastoma	G IV	GBM	G4	U	Yes		WT	IDHwt					Methylated	WT	WT
TCGA-27-1830	Glioma	Diffuse Glioma	Glioblastoma multiforme	57	glioblastoma	G IV	GBM	G4	U	Yes	Yes	WT	IDHwt		Gain chr 7 & loss chr 10			Unmethylated	WT	WT	WT	homdel_rec	homdel_rec
TCGA-27-1831	Glioma	Diffuse Glioma	Glioblastoma multiforme	66	glioblastoma	G IV	GBM	G4	U	Yes	Yes	WT	IDHwt	Mutant	Gain chr 7 & loss chr 10	amp_rec		Unmethylated	WT	WT	WT
TCGA-27-1832	Glioma	Diffuse Glioma	Glioblastoma multiforme	59	glioblastoma	G IV	GBM	G4	U	Yes	Yes	WT	IDHwt		Gain chr 7 & loss chr 10	amp_rec		Unmethylated	WT	WT	WT
TCGA-27-1833	Glioma	Diffuse Glioma	Glioblastoma multiforme	67	glioblastoma	G IV	GBM	G4	U	Yes	Yes	WT	IDHwt		Gain chr 7 & loss chr 10	amp_rec		Unmethylated	WT	WT		homdel_rec	homdel_rec
TCGA-27-1834	Glioma	Diffuse Glioma	Glioblastoma multiforme	56	glioblastoma	G IV	GBM	G4	U	Yes	Yes	WT	IDHwt		Gain chr 7 & loss chr 10			Methylated	WT	WT	WT	homdel_rec	homdel_rec
TCGA-27-1835	Glioma	Diffuse Glioma	Glioblastoma multiforme	53	glioblastoma	G IV	GBM	G4	U	Yes	Yes	WT	IDHwt		Gain chr 7 & loss chr 10			Methylated	WT	WT	WT
TCGA-27-1836	Glioma	Diffuse Glioma	Glioblastoma multiforme	33	glioblastoma	G IV	(?) HGG NOS	G4	Dx	Yes	Yes	WT	IDHwt		No combined CNA	amp_rec		Methylated	WT	WT		homdel_rec	homdel_rec
TCGA-27-1837	Glioma	Diffuse Glioma	Glioblastoma multiforme	36	glioblastoma	G IV	(?) HGG NOS	G4	Dx	Yes	Yes	WT	IDHwt		No combined CNA	amp_rec		Methylated	WT	WT	WT	homdel_rec	homdel_rec
TCGA-27-1838	Glioma	Diffuse Glioma	Glioblastoma multiforme	59	glioblastoma	G IV	GBM	G4	U	Yes	Yes	WT	IDHwt		Gain chr 7 & loss chr 10	amp_rec		Unmethylated	WT	WT
TCGA-27-2518	Glioma	Diffuse Glioma	Glioblastoma multiforme	52	glioblastoma	G IV	GBM	G4	U	Yes	Yes	WT	IDHwt		Gain chr 7 & loss chr 10	amp_rec		Unmethylated	WT	WT
TCGA-27-2519	Glioma	Diffuse Glioma	Glioblastoma multiforme	48	glioblastoma	G IV	GBM	G4	U	Yes	Yes	WT	IDHwt		Gain chr 7 & loss chr 10			Unmethylated	WT	WT	WT
TCGA-27-2521	Glioma	Diffuse Glioma	Glioblastoma multiforme	34	glioblastoma	G IV	Astro IDHm	G4	N	Yes	Yes	Mutant	IDHmut-non-codel		No combined CNA			Methylated	Mutant	WT	WT	homdel_rec	homdel_rec
TCGA-27-2523	Glioma	Diffuse Glioma	Glioblastoma multiforme	63	glioblastoma	G IV	GBM	G4	U	Yes	Yes	WT	IDHwt	Mutant	Gain chr 7 & loss chr 10	amp_rec		Methylated	WT	WT	WT	homdel_rec	homdel_rec
TCGA-27-2524	Glioma	Diffuse Glioma	Glioblastoma multiforme	56	glioblastoma	G IV	GBM	G4	U	Yes	Yes	WT	IDHwt		Gain chr 7 & loss chr 10			Unmethylated	WT	WT	WT	homdel_rec	homdel_rec
TCGA-27-2526	Glioma	Diffuse Glioma	Glioblastoma multiforme	79	glioblastoma	G IV	GBM	G4	U	Yes	Yes	WT	IDHwt		No combined CNA	amp_rec		Unmethylated	WT	WT	WT
TCGA-27-2527	Glioma	Diffuse Glioma	Glioblastoma multiforme	81	glioblastoma	G IV	GBM	G4	U	Yes	Yes	WT	IDHwt		No combined CNA			Methylated	WT	WT		homdel_rec	homdel_rec
TCGA-27-2528	Glioma	Diffuse Glioma	Glioblastoma multiforme	62	glioblastoma	G IV	GBM	G4	U	Yes	Yes	WT	IDHwt	Mutant	No combined CNA	amp_rec		Methylated	WT	WT	WT	homdel_rec	homdel_rec
TCGA-28-1745	Glioma	Diffuse Glioma	Glioblastoma multiforme	76	glioblastoma	G IV	GBM	G4	U			WT						Unmethylated
TCGA-28-1746	Glioma	Diffuse Glioma	Glioblastoma multiforme	77	glioblastoma	G IV	GBM	G4	U		Yes	WT	IDHwt		Gain chr 7 & loss chr 10			Methylated
TCGA-28-1747	Glioma	Diffuse Glioma	Glioblastoma multiforme	44	glioblastoma	G IV	GBM	G4	U	Yes	Yes	WT	IDHwt		No combined CNA	amp_rec		Methylated	WT	WT	WT	homdel_rec	homdel_rec
TCGA-28-1749	Glioma	Diffuse Glioma	Glioblastoma multiforme	73	glioblastoma	G IV	GBM	G4	U		Yes	WT	IDHwt		Gain chr 7 & loss chr 10	amp_rec		Unmethylated				homdel_rec	homdel_rec
TCGA-28-1750	Glioma	Diffuse Glioma	Glioblastoma multiforme	40	glioblastoma	G IV	GBM	G4	U		Yes	WT	IDHwt		Gain chr 7 & loss chr 10			Unmethylated				homdel_rec	homdel_rec
TCGA-28-1751	Glioma	Diffuse Glioma	Glioblastoma multiforme	61	glioblastoma	G IV	GBM	G4	U		Yes	WT	IDHwt		Gain chr 7 & loss chr 10			Unmethylated				homdel_rec	homdel_rec
TCGA-28-1752	Glioma	Diffuse Glioma	Glioblastoma multiforme	42	glioblastoma	G IV	GBM	G4	U		Yes	WT	IDHwt		Gain chr 7 & loss chr 10	amp_rec		Methylated
TCGA-28-1753	Glioma	Diffuse Glioma	Glioblastoma multiforme	53	glioblastoma	G IV	GBM	G4	U	Yes	Yes	WT	IDHwt		Gain chr 7 & loss chr 10	amp_rec		Unmethylated	WT	WT	WT	homdel_rec	homdel_rec
TCGA-28-1755	Glioma	Diffuse Glioma	Glioblastoma multiforme	52	glioblastoma	G IV	GBM	G4	U		Yes	WT	IDHwt		No combined CNA	amp_rec		Unmethylated				homdel_rec	homdel_rec
TCGA-28-1756	Glioma	Diffuse Glioma	Glioblastoma multiforme	78	glioblastoma	G IV	(?) HGG NOS	G4	Dx	Not tested	Yes				No combined CNA			Methylated
TCGA-28-1757	Glioma	Diffuse Glioma	Glioblastoma multiforme	71	glioblastoma	G IV	GBM	G4	U		Yes	WT	IDHwt		Gain chr 7 & loss chr 10	amp_rec		Methylated				homdel_rec	homdel_rec
TCGA-28-1760	Glioma	Diffuse Glioma	Glioblastoma multiforme	48	glioblastoma	G IV	GBM	G4	U			WT						Unmethylated
TCGA-28-2499	Glioma	Diffuse Glioma	Glioblastoma multiforme	59	glioblastoma	G IV	GBM	G4	U	Yes		WT						Unmethylated	WT	WT	WT
TCGA-28-2502	Glioma	Diffuse Glioma	Glioblastoma multiforme	65	glioblastoma	G IV	GBM	G4	U	Yes	Yes	WT	IDHwt		Gain chr 7 & loss chr 10			Unmethylated	WT	WT		homdel_rec	homdel_rec
TCGA-28-2506	Glioma	Diffuse Glioma	Glioblastoma multiforme	63	glioblastoma	G IV	GBM	G4	U		Yes	WT	IDHwt		Gain chr 7 & loss chr 10	amp_rec		Methylated				homdel_rec	homdel_rec
TCGA-28-2509	Glioma	Diffuse Glioma	Glioblastoma multiforme	77	glioblastoma	G IV	GBM	G4	U	Yes	Yes	WT	IDHwt		Gain chr 7 & loss chr 10			Methylated	WT	WT	WT
TCGA-28-2512	Glioma	Diffuse Glioma	Glioblastoma multiforme	37	glioblastoma	G IV	(?) HGG NOS	G4	Dx									Unmethylated
TCGA-28-2513	Glioma	Diffuse Glioma	Glioblastoma multiforme	69	glioblastoma	G IV	GBM	G4	U	Yes	Yes	WT	IDHwt		Gain chr 7 & loss chr 10	amp_rec		Unmethylated	WT	WT	WT	homdel_rec	homdel_rec
TCGA-28-2514	Glioma	Diffuse Glioma	Glioblastoma multiforme	45	glioblastoma	G IV	GBM	G4	U	Yes	Yes	WT	IDHwt		No combined CNA	amp_rec		Unmethylated	WT	WT	WT
TCGA-28-5204	Glioma	Diffuse Glioma	Glioblastoma multiforme	72	glioblastoma	G IV	GBM	G4	U	Yes	Yes	WT	IDHwt		Gain chr 7 & loss chr 10	amp_rec		Unmethylated	WT	WT	WT	homdel_rec	homdel_rec
TCGA-28-5207	Glioma	Diffuse Glioma	Glioblastoma multiforme	71	glioblastoma	G IV	GBM	G4	U	Yes	Yes	WT	IDHwt		Gain chr 7 & loss chr 10			Unmethylated	WT	WT	WT
TCGA-28-5208	Glioma	Diffuse Glioma	Glioblastoma multiforme	52	glioblastoma	G IV	GBM	G4	U	Yes	Yes	WT	IDHwt		No combined CNA			Methylated	WT	WT	WT	homdel_rec	homdel_rec
TCGA-28-5209	Glioma	Diffuse Glioma	Glioblastoma multiforme	66	glioblastoma	G IV	GBM	G4	U	Yes	Yes	WT	IDHwt		Gain chr 7 & loss chr 10	amp_rec		Methylated	WT	WT	WT	homdel_rec	homdel_rec
TCGA-28-5211	Glioma	Diffuse Glioma	Glioblastoma multiforme	42	glioblastoma	G IV	GBM	G4	U	Yes	Yes	WT	IDHwt		Gain chr 7 & loss chr 10	amp_rec		Unmethylated	WT	WT		homdel_rec	homdel_rec
TCGA-28-5213	Glioma	Diffuse Glioma	Glioblastoma multiforme	72	glioblastoma	G IV	GBM	G4	U	Yes	Yes	WT	IDHwt		Gain chr 7 & loss chr 10			Unmethylated	WT	WT	WT
TCGA-28-5214	Glioma	Diffuse Glioma	Glioblastoma multiforme	53	glioblastoma	G IV	GBM	G4	U	Yes	Yes	WT	IDHwt		Gain chr 7 & loss chr 10	amp_rec		Unmethylated	WT	WT
TCGA-28-5215	Glioma	Diffuse Glioma	Glioblastoma multiforme	62	glioblastoma	G IV	GBM	G4	U	Yes	Yes	WT	IDHwt		No combined CNA			Methylated	WT	WT	WT	homdel_rec
TCGA-28-5216	Glioma	Diffuse Glioma	Glioblastoma multiforme	52	glioblastoma	G IV	GBM	G4	U	Yes	Yes	WT	IDHwt		No combined CNA			Unmethylated	WT	WT	WT	homdel_rec	homdel_rec
TCGA-28-5218	Glioma	Diffuse Glioma	Glioblastoma multiforme	63	glioblastoma	G IV	GBM	G4	U	Yes	Yes	WT	IDHwt		No combined CNA			Unmethylated	WT	WT	WT	homdel_rec
TCGA-28-5219	Glioma	Diffuse Glioma	Glioblastoma multiforme	47	glioblastoma	G IV	GBM	G4	U	Yes	Yes	WT	IDHwt		Gain chr 7 & loss chr 10			Methylated	WT	WT
TCGA-28-5220	Glioma	Diffuse Glioma	Glioblastoma multiforme	67	glioblastoma	G IV	GBM	G4	U	Yes	Yes	WT	IDHwt		Gain chr 7 & loss chr 10			Unmethylated	WT	WT	WT	homdel_rec	homdel_rec
TCGA-28-6450	Glioma	Diffuse Glioma	Glioblastoma multiforme	60	glioblastoma	G IV	GBM	G4	U	Yes	Yes	WT	IDHwt		Gain chr 7 & loss chr 10	amp_rec		Unmethylated	WT	WT		homdel_rec	homdel_rec
TCGA-32-1970	Glioma	Diffuse Glioma	Glioblastoma multiforme	59	glioblastoma	G IV	GBM	G4	U	Yes	Yes	WT	IDHwt	Mutant	Gain chr 7 & loss chr 10			Unmethylated	WT	WT	WT
TCGA-32-1973	Glioma	Diffuse Glioma	Glioblastoma multiforme	21	glioblastoma	G IV	(?) HGG NOS	G4	Dx	Not tested	Yes				No combined CNA			Methylated
TCGA-32-1976	Glioma	Diffuse Glioma	Glioblastoma multiforme	65	glioblastoma	G IV	GBM	G4	U		Yes	WT	IDHwt		Gain chr 7 & loss chr 10			Methylated				homdel_rec	homdel_rec
TCGA-32-1977	Glioma	Diffuse Glioma	Glioblastoma multiforme	63	glioblastoma	G IV	GBM	G4	U	Yes	Yes	WT	IDHwt		Gain chr 7 & loss chr 10	amp_rec		Methylated	WT	WT		homdel_rec	homdel_rec
TCGA-32-1978	Glioma	Diffuse Glioma	Glioblastoma multiforme	57	glioblastoma	G IV	(?) HGG NOS	G4	Dx	Not tested	Yes				Gain chr 7 & loss chr 10	amp_rec		Unmethylated				homdel_rec	homdel_rec
TCGA-32-1979	Glioma	Diffuse Glioma	Glioblastoma multiforme	69	glioblastoma	G IV	GBM	G4	U	Yes	Yes	WT	IDHwt		Gain chr 7 & loss chr 10	amp_rec		Unmethylated	WT	WT		homdel_rec	homdel_rec
TCGA-32-1980	Glioma	Diffuse Glioma	Glioblastoma multiforme	72	glioblastoma	G IV	GBM	G4	U	Yes	Yes	WT	IDHwt		No combined CNA			Unmethylated	WT	WT	WT
TCGA-32-1982	Glioma	Diffuse Glioma	Glioblastoma multiforme	76	glioblastoma	G IV	GBM	G4	U	Yes	Yes	WT	IDHwt		Gain chr 7 & loss chr 10	amp_rec		Methylated	WT	WT	WT	homdel_rec	homdel_rec
TCGA-32-1986	Glioma	Diffuse Glioma	Glioblastoma multiforme	68	glioblastoma	G IV	GBM	G4	U	Yes	Yes	WT	IDHwt		No combined CNA			Unmethylated	WT	WT		homdel_rec	homdel_rec
TCGA-32-1987	Glioma	Diffuse Glioma	Glioblastoma multiforme	49	glioblastoma	G IV	(?) HGG NOS	G4	Dx	Not tested	Yes				Gain chr 7 & loss chr 10			Unmethylated
TCGA-32-1991	Glioma	Diffuse Glioma	Glioblastoma multiforme	60	glioblastoma	G IV	GBM	G4	U	Yes	Yes	WT	IDHwt		No combined CNA	amp_rec		Unmethylated	WT	WT		homdel_rec	homdel_rec
TCGA-32-2491	Glioma	Diffuse Glioma	Glioblastoma multiforme	63	glioblastoma	G IV	GBM	G4	U	Yes	Yes	WT	IDHwt		Gain chr 7 & loss chr 10			Unmethylated	WT	WT
TCGA-32-2494	Glioma	Diffuse Glioma	Glioblastoma multiforme	58	glioblastoma	G IV	GBM	G4	U	Yes	Yes	WT	IDHwt		Gain chr 7 & loss chr 10	amp_rec		Methylated	WT	WT		homdel_rec	homdel_rec
TCGA-32-2495	Glioma	Diffuse Glioma	Glioblastoma multiforme	59	glioblastoma	G IV	GBM	G4	U	Yes	Yes	WT	IDHwt		No combined CNA	amp_rec		Unmethylated	WT	WT		homdel_rec	homdel_rec
TCGA-32-2615	Glioma	Diffuse Glioma	Glioblastoma multiforme	62	glioblastoma	G IV	GBM	G4	U	Yes	Yes	WT	IDHwt		No combined CNA	amp_rec		Unmethylated	WT	WT	WT	homdel_rec	homdel_rec
TCGA-32-2616	Glioma	Diffuse Glioma	Glioblastoma multiforme	48	glioblastoma	G IV	(?) HGG NOS	G4	Dx	Not tested	Yes				No combined CNA			Methylated			WT
TCGA-32-2632	Glioma	Diffuse Glioma	Glioblastoma multiforme	80	glioblastoma	G IV	GBM	G4	U	Yes	Yes	WT	IDHwt		No combined CNA	amp_rec		Unmethylated	WT	WT	WT
TCGA-32-2634	Glioma	Diffuse Glioma	Glioblastoma multiforme	82	glioblastoma	G IV	GBM	G4	U	Yes	Yes	WT	IDHwt		No combined CNA			Methylated	WT	WT	WT
TCGA-32-2638	Glioma	Diffuse Glioma	Glioblastoma multiforme	67	glioblastoma	G IV	GBM	G4	U	Yes	Yes	WT	IDHwt		Gain chr 7 & loss chr 10	amp_rec		Methylated	WT	WT	WT
TCGA-32-4208	Glioma	Diffuse Glioma	Glioblastoma multiforme	25	glioblastoma	G IV	Astro IDHm	G4	N	Yes	Yes	Mutant	IDHmut-non-codel		No combined CNA			Methylated	Mutant	WT
TCGA-32-4209	Glioma	Diffuse Glioma	Glioblastoma multiforme	40	glioblastoma	G IV	GBM	G4	U	Yes		WT						Methylated	WT	WT
TCGA-32-4210	Glioma	Diffuse Glioma	Glioblastoma multiforme	73	glioblastoma	G IV	GBM	G4	U	Yes	Yes	WT	IDHwt		Gain chr 7 & loss chr 10			Unmethylated	WT	WT		homdel_rec	homdel_rec
TCGA-32-4211	Glioma	Diffuse Glioma	Glioblastoma multiforme	56	glioblastoma	G IV	GBM	G4	U	Yes	Yes	WT	IDHwt		Gain chr 7 & loss chr 10			Unmethylated	WT	WT
TCGA-32-4213	Glioma	Diffuse Glioma	Glioblastoma multiforme	47	glioblastoma	G IV	GBM	G4	U	Yes	Yes	WT	IDHwt		No combined CNA	amp_rec		Methylated	WT	WT	WT	homdel_rec	homdel_rec
TCGA-32-4719	Glioma	Diffuse Glioma	Glioblastoma multiforme	73	glioblastoma	G IV	GBM	G4	U	Yes	Yes	WT	IDHwt		No combined CNA	amp_rec		Unmethylated	WT	WT
TCGA-32-5222	Glioma	Diffuse Glioma	Glioblastoma multiforme	66	glioblastoma	G IV	GBM	G4	U	Yes	Yes	WT	IDHwt		Gain chr 7 & loss chr 10			Methylated	WT	WT	WT	homdel_rec	homdel_rec
TCGA-41-2571	Glioma	Diffuse Glioma	Glioblastoma multiforme	89	glioblastoma	G IV	GBM	G4	U	Yes	Yes	WT	IDHwt		Gain chr 7 & loss chr 10			Unmethylated	WT	WT	WT
TCGA-41-2572	Glioma	Diffuse Glioma	Glioblastoma multiforme	67	glioblastoma	G IV	GBM	G4	U	Yes	Yes	WT	IDHwt		Gain chr 7 & loss chr 10	amp_rec		Unmethylated	WT	WT	WT
TCGA-41-2573	Glioma	Diffuse Glioma	Glioblastoma multiforme	59	glioblastoma	G IV	GBM	G4	U	Yes	Yes	WT	IDHwt		Gain chr 7 & loss chr 10			Methylated	WT	WT
TCGA-41-2575	Glioma	Diffuse Glioma	Glioblastoma multiforme	75	glioblastoma	G IV	GBM	G4	U	Yes	Yes	WT	IDHwt		Gain chr 7 & loss chr 10	amp_rec		Unmethylated	WT	WT		homdel_rec	homdel_rec
TCGA-41-3392	Glioma	Diffuse Glioma	Glioblastoma multiforme	88	glioblastoma	G IV	GBM	G4	U	Yes	Yes	WT	IDHwt		Gain chr 7 & loss chr 10	amp_rec		Unmethylated	WT	WT		homdel_rec	homdel_rec
TCGA-41-3393	Glioma	Diffuse Glioma	Glioblastoma multiforme	81	glioblastoma	G IV	GBM	G4	U	Yes	Yes	WT	IDHwt		Gain chr 7 & loss chr 10	amp_rec		Unmethylated	WT	WT		homdel_rec	homdel_rec
TCGA-41-3915	Glioma	Diffuse Glioma	Glioblastoma multiforme	48	glioblastoma	G IV	GBM	G4	U	Yes	Yes	WT	IDHwt		Gain chr 7 & loss chr 10			Methylated	WT	WT	WT
TCGA-41-4097	Glioma	Diffuse Glioma	Glioblastoma multiforme	63	glioblastoma	G IV	GBM	G4	U	Yes	Yes	WT	IDHwt		No combined CNA			Unmethylated	WT	WT	WT	homdel_rec	homdel_rec
TCGA-41-5651	Glioma	Diffuse Glioma	Glioblastoma multiforme	59	glioblastoma	G IV	GBM	G4	U	Yes	Yes	WT	IDHwt	Mutant	Gain chr 7 & loss chr 10			Methylated	WT	WT	WT
TCGA-41-6646	Glioma	Diffuse Glioma	Glioblastoma multiforme	73	glioblastoma	G IV	GBM	G4	U	Yes	Yes	WT	IDHwt		Gain chr 7 & loss chr 10			Methylated	WT	WT
TCGA-4W-AA9S	Glioma	Diffuse Glioma	Glioblastoma multiforme	69	glioblastoma	G IV	GBM	G4	U	Yes		WT	IDHwt					Methylated	WT	WT
TCGA-4W-AA9T	Glioma	Diffuse Glioma	Glioblastoma multiforme	54	glioblastoma	G IV	GBM	G4	U	Yes		WT	IDHwt					Methylated	Mutant	WT
TCGA-74-6573	Glioma	Diffuse Glioma	Glioblastoma multiforme	67	glioblastoma	G IV	GBM	G4	U	Yes	Yes	WT	IDHwt		Gain chr 7 & loss chr 10	amp_rec		Unmethylated	WT	WT		homdel_rec	homdel_rec
TCGA-74-6575	Glioma	Diffuse Glioma	Glioblastoma multiforme	73	glioblastoma	G IV	GBM	G4	U	Yes	Yes	WT	IDHwt		Gain chr 7 & loss chr 10			Unmethylated	Mutant	WT		homdel_rec	homdel_rec
TCGA-74-6577	Glioma	Diffuse Glioma	Glioblastoma multiforme	51	glioblastoma	G IV	GBM	G4	U	Yes	Yes	WT	IDHwt		Gain chr 7 & loss chr 10			Unmethylated	WT	WT		homdel_rec	homdel_rec
TCGA-74-6578	Glioma	Diffuse Glioma	Glioblastoma multiforme	58	glioblastoma	G IV	GBM	G4	U	Yes	Yes	WT	IDHwt		Gain chr 7 & loss chr 10			Methylated	WT	WT		homdel_rec	homdel_rec
TCGA-74-6581	Glioma	Diffuse Glioma	Glioblastoma multiforme	77	glioblastoma	G IV	(?) HGG NOS	G4	Dx	Not tested	Yes				Gain chr 7 & loss chr 10	amp_rec		Unmethylated				homdel_rec	homdel_rec
TCGA-74-6584	Glioma	Diffuse Glioma	Glioblastoma multiforme	55	glioblastoma	G IV	GBM	G4	U	Yes	Yes	WT	IDHwt		Gain chr 7 & loss chr 10	amp_rec		Unmethylated	WT	WT		homdel_rec	homdel_rec
TCGA-76-4925	Glioma	Diffuse Glioma	Glioblastoma multiforme	76	glioblastoma	G IV	GBM	G4	U	Yes	Yes	WT	IDHwt		Gain chr 7 & loss chr 10			Methylated	WT	WT	WT	homdel_rec	homdel_rec
TCGA-76-4926	Glioma	Diffuse Glioma	Glioblastoma multiforme	68	glioblastoma	G IV	GBM	G4	U	Yes	Yes	WT	IDHwt		Gain chr 7 & loss chr 10	amp_rec		Unmethylated	WT	WT	WT
TCGA-76-4927	Glioma	Diffuse Glioma	Glioblastoma multiforme	58	glioblastoma	G IV	GBM	G4	U	Yes		WT						Unmethylated	WT	WT	WT
TCGA-76-4928	Glioma	Diffuse Glioma	Glioblastoma multiforme	85	glioblastoma	G IV	GBM	G4	U	Yes	Yes	WT	IDHwt		Gain chr 7 & loss chr 10			Methylated	WT	Mutant	WT	homdel_rec	homdel_rec
TCGA-76-4929	Glioma	Diffuse Glioma	Glioblastoma multiforme	76	glioblastoma	G IV	GBM	G4	U	Yes	Yes	WT	IDHwt		Gain chr 7 & loss chr 10			Methylated	WT	WT	WT	homdel_rec	homdel_rec
TCGA-76-4931	Glioma	Diffuse Glioma	Glioblastoma multiforme	70	glioblastoma	G IV	GBM	G4	U	Yes	Yes	WT	IDHwt		Gain chr 7 & loss chr 10	amp_rec		Unmethylated	WT	WT	WT	homdel_rec	homdel_rec
TCGA-76-4932	Glioma	Diffuse Glioma	Glioblastoma multiforme	50	glioblastoma	G IV	GBM	G4	U	Yes		WT						Methylated	WT	WT	WT
TCGA-76-4934	Glioma	Diffuse Glioma	Glioblastoma multiforme	66	glioblastoma	G IV	GBM	G4	U	Yes	Yes	WT	IDHwt		No combined CNA			Methylated	WT	WT		homdel_rec	homdel_rec
TCGA-76-4935	Glioma	Diffuse Glioma	Glioblastoma multiforme	52	glioblastoma	G IV	GBM	G4	U	Yes	Yes	WT	IDHwt		Gain chr 7 & loss chr 10			Methylated	WT	WT		homdel_rec	homdel_rec
TCGA-76-6191	Glioma	Diffuse Glioma	Glioblastoma multiforme	57	glioblastoma	G IV	GBM	G4	U	Yes	Yes	WT	IDHwt		Gain chr 7 & loss chr 10			Unmethylated	WT	WT		homdel_rec	homdel_rec
TCGA-76-6192	Glioma	Diffuse Glioma	Glioblastoma multiforme	74	glioblastoma	G IV	GBM	G4	U	Yes	Yes	WT	IDHwt		Gain chr 7 & loss chr 10			Unmethylated	WT	WT		homdel_rec	homdel_rec
TCGA-76-6193	Glioma	Diffuse Glioma	Glioblastoma multiforme	78	glioblastoma	G IV	GBM	G4	U	Yes	Yes	WT	IDHwt		No combined CNA			Unmethylated	WT	WT
TCGA-76-6280	Glioma	Diffuse Glioma	Glioblastoma multiforme	57	glioblastoma	G IV	GBM	G4	U	Yes	Yes	WT	IDHwt		Gain chr 7 & loss chr 10			Methylated	WT	WT		homdel_rec	homdel_rec
TCGA-76-6282	Glioma	Diffuse Glioma	Glioblastoma multiforme	63	glioblastoma	G IV	GBM	G4	U	Yes	Yes	WT	IDHwt		Gain chr 7 & loss chr 10	amp_rec		Unmethylated	WT	WT		homdel_rec	homdel_rec
TCGA-76-6285	Glioma	Diffuse Glioma	Glioblastoma multiforme	64	glioblastoma	G IV	GBM	G4	U	Yes	Yes	WT	IDHwt		Gain chr 7 & loss chr 10			Unmethylated	WT	WT		homdel_rec	homdel_rec
TCGA-76-6286	Glioma	Diffuse Glioma	Glioblastoma multiforme	60	glioblastoma	G IV	GBM	G4	U	Yes	Yes	WT	IDHwt		Gain chr 7 & loss chr 10			Unmethylated	WT	WT
TCGA-76-6656	Glioma	Diffuse Glioma	Glioblastoma multiforme	66	glioblastoma	G IV	GBM	G4	U	Yes	Yes	WT	IDHwt		No combined CNA	amp_rec		Methylated	WT	WT		homdel_rec	homdel_rec
TCGA-76-6657	Glioma	Diffuse Glioma	Glioblastoma multiforme	74	glioblastoma	G IV	GBM	G4	U	Yes	Yes	WT	IDHwt		Gain chr 7 & loss chr 10			Methylated	WT	WT		homdel_rec	homdel_rec
TCGA-76-6661	Glioma	Diffuse Glioma	Glioblastoma multiforme	54	glioblastoma	G IV	GBM	G4	U	Yes	Yes	WT	IDHwt		Gain chr 7 & loss chr 10	amp_rec		Unmethylated	WT	WT		homdel_rec	homdel_rec
TCGA-76-6662	Glioma	Diffuse Glioma	Glioblastoma multiforme	58	glioblastoma	G IV	GBM	G4	U	Yes	Yes	WT	IDHwt		Gain chr 7 & loss chr 10			Unmethylated	WT	WT
TCGA-76-6663	Glioma	Diffuse Glioma	Glioblastoma multiforme	44	glioblastoma	G IV	GBM	G4	U	Yes	Yes	WT	IDHwt		Gain chr 7 & loss chr 10			Unmethylated	WT	WT		homdel_rec	homdel_rec
TCGA-76-6664	Glioma	Diffuse Glioma	Glioblastoma multiforme	49	glioblastoma	G IV	GBM	G4	U	Yes	Yes	WT	IDHwt		Gain chr 7 & loss chr 10	amp_rec		Methylated	WT	WT		homdel_rec	homdel_rec
TCGA-81-5910	Glioma	Diffuse Glioma	Glioblastoma multiforme	64	glioblastoma	G IV	GBM	G4	U	Yes	Yes	WT	IDHwt		Gain chr 7 & loss chr 10	amp_rec		Unmethylated	WT	WT		homdel_rec	homdel_rec
TCGA-81-5911	Glioma	Diffuse Glioma	Glioblastoma multiforme	33	glioblastoma	G IV	(?) HGG NOS	G4	Dx	Yes	Yes	WT	IDHwt		Gain chr 7 & loss chr 10	amp_rec		Unmethylated	WT	WT
TCGA-87-5896	Glioma	Diffuse Glioma	Glioblastoma multiforme	50	glioblastoma	G IV	GBM	G4	U	Yes	Yes	WT	IDHwt		Gain chr 7 & loss chr 10	amp_rec		Unmethylated	WT	WT		homdel_rec	homdel_rec
TCGA-CS-4938	Glioma	Diffuse Glioma	Brain Lower Grade Glioma	31	astrocytoma	G II	Astro IDHm	G2	U	Yes	Yes	Mutant	IDHmut-non-codel	WT	No combined CNA			Unmethylated	Mutant	WT	WT
TCGA-CS-4941	Glioma	Diffuse Glioma	Brain Lower Grade Glioma	67	astrocytoma	G III	GBM	G4	N	Yes	Yes	WT	IDHwt	Mutant	Gain chr 7 & loss chr 10	amp_rec		Methylated	WT	WT	WT
TCGA-CS-4942	Glioma	Diffuse Glioma	Brain Lower Grade Glioma	44	astrocytoma	G III	Astro IDHm	G3	U	Yes	Yes	Mutant	IDHmut-non-codel	WT	No combined CNA			Unmethylated	Mutant	WT	WT
TCGA-CS-4943	Glioma	Diffuse Glioma	Brain Lower Grade Glioma	37	astrocytoma	G III	Astro IDHm	G4	N	Yes	Yes	Mutant	IDHmut-non-codel	WT	No combined CNA			Methylated	Mutant	WT	WT	homdel_rec	homdel_rec
TCGA-CS-4944	Glioma	Diffuse Glioma	Brain Lower Grade Glioma	50	astrocytoma	G II	Astro IDHm	G2	U	Yes	Yes	Mutant	IDHmut-non-codel	Mutant	No combined CNA			Methylated	WT	WT	WT
TCGA-CS-5390	Glioma	Diffuse Glioma	Brain Lower Grade Glioma	47	oligodendroglioma	G II	Oligo IDHm	G2	U	Yes	Yes	Mutant	IDHmut-codel	Mutant	No combined CNA			Methylated	WT	WT	WT
TCGA-CS-5393	Glioma	Diffuse Glioma	Brain Lower Grade Glioma	39	astrocytoma	G III	Astro IDHm	G3	U	Yes	Yes	Mutant	IDHmut-non-codel	WT	No combined CNA	amp_rec		Methylated	WT	WT	WT
TCGA-CS-5394	Glioma	Diffuse Glioma	Brain Lower Grade Glioma	40	astrocytoma	G III	Astro IDHm	G3	U	Yes	Yes	Mutant	IDHmut-non-codel	WT	No combined CNA			Methylated	WT	WT	WT
TCGA-CS-5395	Glioma	Diffuse Glioma	Brain Lower Grade Glioma	43	oligodendroglioma	G II	GBM	G4	N	Yes	Yes	WT	IDHwt	Mutant	Gain chr 7 & loss chr 10			Unmethylated	WT	WT	WT	homdel_rec	homdel_rec
TCGA-CS-5396	Glioma	Diffuse Glioma	Brain Lower Grade Glioma	53	oligodendroglioma	G III	Oligo IDHm	G3	U	Yes	Yes	Mutant	IDHmut-codel	Mutant	No combined CNA			Methylated	WT	WT	WT
TCGA-CS-5397	Glioma	Diffuse Glioma	Brain Lower Grade Glioma	54	astrocytoma	G III	GBM	G4	N	Yes	Yes	WT	IDHwt	Mutant	Gain chr 7 & loss chr 10			Unmethylated	WT	WT	WT	homdel_rec	homdel_rec
TCGA-CS-6186	Glioma	Diffuse Glioma	Brain Lower Grade Glioma	58	oligoastrocytoma	G III	GBM	G4	N	Yes	Yes	WT	IDHwt	Mutant	Gain chr 7 & loss chr 10			Unmethylated	WT	WT	WT	homdel_rec	homdel_rec
TCGA-CS-6188	Glioma	Diffuse Glioma	Brain Lower Grade Glioma	48	astrocytoma	G III	GBM	G4	N	Yes	Yes	WT	IDHwt	Mutant	Gain chr 7 & loss chr 10	amp_rec		Unmethylated	WT	WT	WT	homdel_rec	homdel_rec
TCGA-CS-6290	Glioma	Diffuse Glioma	Brain Lower Grade Glioma	31	astrocytoma	G III	Astro IDHm	G3	U	Yes	Yes	Mutant	IDHmut-non-codel	WT	No combined CNA			Methylated	WT	WT	WT
TCGA-CS-6665	Glioma	Diffuse Glioma	Brain Lower Grade Glioma	51	astrocytoma	G III	Astro IDHm	G3	U	Yes	Yes	Mutant	IDHmut-non-codel	WT	No combined CNA			Methylated	WT	WT	WT
TCGA-CS-6666	Glioma	Diffuse Glioma	Brain Lower Grade Glioma	22	astrocytoma	G III	Astro IDHm	G3	U	Yes	Yes	Mutant	IDHmut-non-codel	WT	No combined CNA			Methylated	Mutant	WT	WT
TCGA-CS-6667	Glioma	Diffuse Glioma	Brain Lower Grade Glioma	39	astrocytoma	G II	Astro IDHm	G2	U	Yes	Yes	Mutant	IDHmut-non-codel	WT	No combined CNA			Methylated	WT	WT	WT
TCGA-CS-6668	Glioma	Diffuse Glioma	Brain Lower Grade Glioma	57	oligodendroglioma	G II	Oligo IDHm	G2	U	Yes	Yes	Mutant	IDHmut-codel	Mutant	No combined CNA			Methylated	WT	WT	WT
TCGA-CS-6669	Glioma	Diffuse Glioma	Brain Lower Grade Glioma	26	oligodendroglioma	G II	(?) UGG NOS	NA	Dx Gx		Yes	WT	IDHwt	WT	No combined CNA			Unmethylated	WT	WT	WT
TCGA-CS-6670	Glioma	Diffuse Glioma	Brain Lower Grade Glioma	43	oligodendroglioma	G III	Oligo IDHm	G3	U	Yes	Yes	Mutant	IDHmut-codel		No combined CNA			Methylated	WT	WT	WT
TCGA-DB-5270	Glioma	Diffuse Glioma	Brain Lower Grade Glioma	38	oligoastrocytoma	G III	Astro IDHm	G3	N	Yes	Yes	Mutant	IDHmut-non-codel		No combined CNA			Methylated	Mutant	WT	WT
TCGA-DB-5273	Glioma	Diffuse Glioma	Brain Lower Grade Glioma	33	astrocytoma	G III	Astro IDHm	G3	U	Yes	Yes	Mutant	IDHmut-non-codel	WT	No combined CNA			Unmethylated	Mutant	WT	WT
TCGA-DB-5274	Glioma	Diffuse Glioma	Brain Lower Grade Glioma	37	oligoastrocytoma	G III	Oligo IDHm	G3	N	Yes	Yes	Mutant	IDHmut-codel	Mutant	No combined CNA			Methylated	WT	WT	WT
TCGA-DB-5275	Glioma	Diffuse Glioma	Brain Lower Grade Glioma	36	oligoastrocytoma	G III	Astro IDHm	G3	N	Yes	Yes	Mutant	IDHmut-non-codel	WT	No combined CNA			Methylated	Mutant	WT	WT
TCGA-DB-5276	Glioma	Diffuse Glioma	Brain Lower Grade Glioma	32	oligoastrocytoma	G III	Astro IDHm	G3	N	Yes	Yes	Mutant	IDHmut-non-codel	WT	No combined CNA			Methylated	Mutant	WT	WT
TCGA-DB-5277	Glioma	Diffuse Glioma	Brain Lower Grade Glioma	34	astrocytoma	G III	Astro IDHm	G3	U	Yes	Yes	Mutant	IDHmut-non-codel	WT	No combined CNA			Methylated	WT	WT	WT
TCGA-DB-5278	Glioma	Diffuse Glioma	Brain Lower Grade Glioma	17	oligodendroglioma	G II	Oligo IDHm	G2	U	Yes	Yes	Mutant	IDHmut-codel	WT	No combined CNA			Methylated	WT	WT	WT
TCGA-DB-5279	Glioma	Diffuse Glioma	Brain Lower Grade Glioma	59	oligodendroglioma	G II	Oligo IDHm	G2	U	Yes	Yes	Mutant	IDHmut-codel	Mutant	No combined CNA			Methylated	WT	WT	WT
TCGA-DB-5280	Glioma	Diffuse Glioma	Brain Lower Grade Glioma	43	oligoastrocytoma	G II	Astro IDHm	G2	N	Yes	Yes	Mutant	IDHmut-non-codel	WT	No combined CNA			Methylated	Mutant	WT	WT
TCGA-DB-5281	Glioma	Diffuse Glioma	Brain Lower Grade Glioma	61	oligoastrocytoma	G III	Astro IDHm	G3	N	Yes	Yes	Mutant	IDHmut-non-codel	WT	No combined CNA			Methylated	Mutant	WT	WT
TCGA-DB-A4X9	Glioma	Diffuse Glioma	Brain Lower Grade Glioma	33	oligoastrocytoma	G II	Astro IDHm	G2	N	Yes	Yes	Mutant	IDHmut-non-codel	WT	No combined CNA			Methylated	WT	WT	WT
TCGA-DB-A4XA	Glioma	Diffuse Glioma	Brain Lower Grade Glioma	30	oligoastrocytoma	G II	Oligo IDHm	G2	N	Yes	Yes	Mutant	IDHmut-codel	Mutant	No combined CNA			Methylated	WT	WT	WT
TCGA-DB-A4XB	Glioma	Diffuse Glioma	Brain Lower Grade Glioma	38	astrocytoma	G III	Astro IDHm	G3	U	Yes	Yes	Mutant	IDHmut-non-codel	WT	No combined CNA			Methylated	WT	WT	WT
TCGA-DB-A4XC	Glioma	Diffuse Glioma	Brain Lower Grade Glioma	26	oligoastrocytoma	G II	Astro IDHm	G2	N	Yes	Yes	Mutant	IDHmut-non-codel	WT	No combined CNA			Methylated	Mutant	WT	WT
TCGA-DB-A4XD	Glioma	Diffuse Glioma	Brain Lower Grade Glioma	32	astrocytoma	G III	Astro IDHm	G3	U	Yes	Yes	Mutant	IDHmut-non-codel	WT	No combined CNA			Methylated	Mutant	WT	WT
TCGA-DB-A4XE	Glioma	Diffuse Glioma	Brain Lower Grade Glioma	27	oligoastrocytoma	G III	Astro IDHm	G3	N	Yes	Yes	Mutant	IDHmut-non-codel	WT	No combined CNA			Methylated	Mutant	WT	WT
TCGA-DB-A4XF	Glioma	Diffuse Glioma	Brain Lower Grade Glioma	41	astrocytoma	G III	Astro IDHm	G3	U	Yes	Yes	Mutant	IDHmut-non-codel	WT	No combined CNA			Methylated	WT	WT	WT
TCGA-DB-A4XG	Glioma	Diffuse Glioma	Brain Lower Grade Glioma	34	oligodendroglioma	G III	Oligo IDHm	G3	U	Yes	Yes	Mutant	IDHmut-codel	Mutant	No combined CNA			Methylated	WT	WT	WT
TCGA-DB-A4XH	Glioma	Diffuse Glioma	Brain Lower Grade Glioma	53	oligoastrocytoma	G II	Oligo IDHm	G2	N	Yes	Yes	Mutant	IDHmut-codel	Mutant	No combined CNA			Methylated	WT	WT	WT
TCGA-DB-A64L	Glioma	Diffuse Glioma	Brain Lower Grade Glioma	67	oligodendroglioma	G II	Oligo IDHm	G2	U	Yes	Yes	Mutant	IDHmut-codel	Mutant	No combined CNA			Methylated	WT	WT	WT
TCGA-DB-A64O	Glioma	Diffuse Glioma	Brain Lower Grade Glioma	59	oligoastrocytoma	G II	GBM	G4	N	Yes	Yes	WT	IDHwt	Mutant	Gain chr 7 & loss chr 10			Unmethylated	WT	WT	WT
TCGA-DB-A64P	Glioma	Diffuse Glioma	Brain Lower Grade Glioma	40	oligodendroglioma	G III	Oligo IDHm	G3	U	Yes	Yes	Mutant	IDHmut-codel	Mutant	No combined CNA			Methylated	WT	WT	WT
TCGA-DB-A64Q	Glioma	Diffuse Glioma	Brain Lower Grade Glioma	31	oligoastrocytoma	G II	Oligo IDHm	G2	N	Yes	Yes	Mutant	IDHmut-codel	Mutant	No combined CNA			Methylated	WT	WT	WT
TCGA-DB-A64R	Glioma	Diffuse Glioma	Brain Lower Grade Glioma	24	oligodendroglioma	G II	Oligo IDHm	G2	U	Yes	Yes	Mutant	IDHmut-codel	Mutant	No combined CNA			Methylated	WT	WT	WT
TCGA-DB-A64S	Glioma	Diffuse Glioma	Brain Lower Grade Glioma	20	oligoastrocytoma	G II	Astro IDHm	G2	N	Yes	Yes	Mutant	IDHmut-non-codel	WT	No combined CNA			Unmethylated	Mutant	WT	WT
TCGA-DB-A64U	Glioma	Diffuse Glioma	Brain Lower Grade Glioma	38	oligoastrocytoma	G II	Oligo IDHm	G2	N	Yes	Yes	Mutant	IDHmut-codel	Mutant	No combined CNA			Methylated	WT	WT	WT
TCGA-DB-A64V	Glioma	Diffuse Glioma	Brain Lower Grade Glioma	54	oligodendroglioma	G II	Oligo IDHm	G2	U	Yes	Yes	Mutant	IDHmut-codel	Mutant	No combined CNA			Methylated	WT	WT	WT
TCGA-DB-A64W	Glioma	Diffuse Glioma	Brain Lower Grade Glioma	65	oligoastrocytoma	G III	Oligo IDHm	G3	N	Yes	Yes	Mutant	IDHmut-codel	Mutant	No combined CNA			Methylated	WT	WT	WT
TCGA-DB-A64X	Glioma	Diffuse Glioma	Brain Lower Grade Glioma	56	astrocytoma	G III	Astro IDHm	G3	U	Yes	Yes	Mutant	IDHmut-non-codel	WT	No combined CNA			Methylated	WT	WT	WT
TCGA-DB-A75K	Glioma	Diffuse Glioma	Brain Lower Grade Glioma	55	oligoastrocytoma	G III	Oligo IDHm	G3	N	Yes	Yes	Mutant	IDHmut-codel		No combined CNA			Methylated	WT	WT	WT
TCGA-DB-A75L	Glioma	Diffuse Glioma	Brain Lower Grade Glioma	36	astrocytoma	G III	Astro IDHm	G3	U	Yes	Yes	Mutant	IDHmut-non-codel		No combined CNA			Methylated	WT	WT	WT
TCGA-DB-A75M	Glioma	Diffuse Glioma	Brain Lower Grade Glioma	47	astrocytoma	G II	Astro IDHm	G2	U	Yes	Yes	Mutant	IDHmut-non-codel		No combined CNA			Methylated	Mutant	WT	WT
TCGA-DB-A75O	Glioma	Diffuse Glioma	Brain Lower Grade Glioma	29	astrocytoma	G III	Astro IDHm	G3	U	Yes	Yes	Mutant	IDHmut-non-codel		No combined CNA			Methylated	WT	WT	WT
TCGA-DB-A75P	Glioma	Diffuse Glioma	Brain Lower Grade Glioma	25	astrocytoma	G II	pLGG MAPK	G2	N	Yes	Yes	WT	IDHwt		No combined CNA			Unmethylated	WT	Mutant	WT	homdel_rec	homdel_rec
TCGA-DH-5140	Glioma	Diffuse Glioma	Brain Lower Grade Glioma	38	oligoastrocytoma	G III	(?) HGG NOS	NA	Dx Gx	Yes	Yes	WT	IDHwt	WT	No combined CNA			Unmethylated	WT	WT	WT
TCGA-DH-5141	Glioma	Diffuse Glioma	Brain Lower Grade Glioma	32	oligodendroglioma	G III	Oligo IDHm	G3	U	Yes	Yes	Mutant	IDHmut-codel	Mutant	No combined CNA			Methylated	WT	WT	WT
TCGA-DH-5142	Glioma	Diffuse Glioma	Brain Lower Grade Glioma	29	astrocytoma	G III	Astro IDHm	G3	U	Yes	Yes	Mutant	IDHmut-non-codel	WT	No combined CNA	amp_rec		Methylated	Mutant	WT	WT
TCGA-DH-5143	Glioma	Diffuse Glioma	Brain Lower Grade Glioma	30	oligoastrocytoma	G III	Astro IDHm	G3	N	Yes	Yes	Mutant	IDHmut-non-codel	WT	No combined CNA			Methylated	WT	WT	WT
TCGA-DH-5144	Glioma	Diffuse Glioma	Brain Lower Grade Glioma	56	oligodendroglioma	G III	Oligo IDHm	G3	U	Yes	Yes	Mutant	IDHmut-codel	Mutant	No combined CNA			Methylated	Mutant	WT	WT
TCGA-DH-A669	Glioma	Diffuse Glioma	Brain Lower Grade Glioma	70	oligodendroglioma	G III	Oligo IDHm	G3	U	Yes	Yes	Mutant	IDHmut-codel	Mutant	No combined CNA			Methylated	WT	WT	WT
TCGA-DH-A66B	Glioma	Diffuse Glioma	Brain Lower Grade Glioma	52	astrocytoma	G III	Astro IDHm	G3	U	Yes	Yes	Mutant	IDHmut-non-codel	WT	No combined CNA			Methylated	WT	WT	WT
TCGA-DH-A66D	Glioma	Diffuse Glioma	Brain Lower Grade Glioma	43	astrocytoma	G III	Astro IDHm	G3	U	Yes	Yes	Mutant	IDHmut-non-codel		No combined CNA			Methylated	Mutant	WT	WT
TCGA-DH-A66F	Glioma	Diffuse Glioma	Brain Lower Grade Glioma	49	oligodendroglioma	G II	Oligo IDHm	G2	U	Yes	Yes	Mutant	IDHmut-codel	Mutant	No combined CNA			Methylated	WT	WT	WT
TCGA-DH-A66G	Glioma	Diffuse Glioma	Brain Lower Grade Glioma	49	oligodendroglioma	G III	Astro IDHm	G3	N	Yes	Yes	Mutant	IDHmut-non-codel		No combined CNA			Methylated	Mutant	WT
TCGA-DH-A7UR	Glioma	Diffuse Glioma	Brain Lower Grade Glioma	59	oligodendroglioma	G III	Oligo IDHm	G3	U	Yes	Yes	Mutant	IDHmut-codel		No combined CNA			Methylated	WT	WT	WT
TCGA-DH-A7US	Glioma	Diffuse Glioma	Brain Lower Grade Glioma	50	oligodendroglioma	G II	Oligo IDHm	G2	U	Yes	Yes	Mutant	IDHmut-codel		No combined CNA			Methylated	WT	WT	WT
TCGA-DH-A7UT	Glioma	Diffuse Glioma	Brain Lower Grade Glioma	30	astrocytoma	G III	Astro IDHm	G3	U	Yes	Yes	Mutant	IDHmut-non-codel		No combined CNA			Methylated	WT	WT	WT
TCGA-DH-A7UU	Glioma	Diffuse Glioma	Brain Lower Grade Glioma	43	astrocytoma	G III	Astro IDHm	G3	U	Yes	Yes	Mutant	IDHmut-non-codel		No combined CNA			Methylated	WT	WT	WT
TCGA-DH-A7UV	Glioma	Diffuse Glioma	Brain Lower Grade Glioma	49	astrocytoma	G III	Astro IDHm	G3	U	Yes	Yes	Mutant	IDHmut-non-codel		No combined CNA			Methylated	Mutant	WT	WT
TCGA-DU-5847	Glioma	Diffuse Glioma	Brain Lower Grade Glioma	34	astrocytoma	G III	(?) HGG NOS	NA	Dx Gx	Yes	Yes	WT	IDHwt	Mutant	No combined CNA			Methylated	WT	WT	WT	homdel_rec	homdel_rec
TCGA-DU-5849	Glioma	Diffuse Glioma	Brain Lower Grade Glioma	48	oligodendroglioma	G II	Oligo IDHm	G2	U	Yes	Yes	Mutant	IDHmut-codel	Mutant	No combined CNA			Methylated	WT	WT	WT
TCGA-DU-5851	Glioma	Diffuse Glioma	Brain Lower Grade Glioma	40	oligoastrocytoma	G III	Astro IDHm	G3	N	Yes	Yes	Mutant	IDHmut-non-codel	WT	No combined CNA			Unmethylated	Mutant	WT	WT
TCGA-DU-5852	Glioma	Diffuse Glioma	Brain Lower Grade Glioma	61	oligoastrocytoma	G III	GBM	G4	N	Yes	Yes	WT	IDHwt	Mutant	No combined CNA	amp_rec		Methylated	Mutant	WT	WT	homdel_rec	homdel_rec
TCGA-DU-5853	Glioma	Diffuse Glioma	Brain Lower Grade Glioma	29	oligoastrocytoma	G II	Astro IDHm	G2	N	Yes	Yes	Mutant	IDHmut-non-codel	WT	No combined CNA			Methylated	Mutant	WT	WT
TCGA-DU-5854	Glioma	Diffuse Glioma	Brain Lower Grade Glioma	57	astrocytoma	G III	GBM	G4	N	Yes	Yes	WT	IDHwt	Mutant	Gain chr 7 & loss chr 10	amp_rec		Unmethylated	WT	WT	WT	homdel_rec	homdel_rec
TCGA-DU-5855	Glioma	Diffuse Glioma	Brain Lower Grade Glioma	49	oligoastrocytoma	G III	Astro IDHm	G3	N	Yes	Yes	Mutant	IDHmut-non-codel	WT	No combined CNA			Methylated	Mutant	WT	WT
TCGA-DU-5870	Glioma	Diffuse Glioma	Brain Lower Grade Glioma	34	oligodendroglioma	G II	Oligo IDHm	G2	U	Yes	Yes	Mutant	IDHmut-codel	Mutant	No combined CNA			Methylated	WT	WT	WT
TCGA-DU-5871	Glioma	Diffuse Glioma	Brain Lower Grade Glioma	37	oligoastrocytoma	G II	Astro IDHm	G2	N	Yes	Yes	Mutant	IDHmut-non-codel	WT	No combined CNA			Methylated	Mutant	WT	WT
TCGA-DU-5872	Glioma	Diffuse Glioma	Brain Lower Grade Glioma	43	oligoastrocytoma	G II	Astro IDHm	G2	N	Yes	Yes	Mutant	IDHmut-non-codel	WT	No combined CNA			Methylated	Mutant	WT	WT
TCGA-DU-5874	Glioma	Diffuse Glioma	Brain Lower Grade Glioma	62	oligodendroglioma	G II	Oligo IDHm	G2	U	Yes	Yes	Mutant	IDHmut-codel	Mutant	No combined CNA			Methylated	WT	WT	WT
TCGA-DU-6392	Glioma	Diffuse Glioma	Brain Lower Grade Glioma	35	astrocytoma	G III	(?) HGG NOS	NA	Dx Gx		Yes	WT	IDHwt		No combined CNA			Unmethylated	Mutant	WT	WT
TCGA-DU-6393	Glioma	Diffuse Glioma	Brain Lower Grade Glioma	66	oligodendroglioma	G III	Oligo IDHm	G3	U	Yes	Yes	Mutant	IDHmut-codel	Mutant	No combined CNA			Methylated	WT	WT	WT
TCGA-DU-6394	Glioma	Diffuse Glioma	Brain Lower Grade Glioma	53	oligodendroglioma	G III	Oligo IDHm	G3	U	Yes	Yes	Mutant	IDHmut-codel	Mutant	No combined CNA			Methylated	WT	WT	WT
TCGA-DU-6395	Glioma	Diffuse Glioma	Brain Lower Grade Glioma	31	oligoastrocytoma	G II	Astro IDHm	G2	N	Yes	Yes	Mutant	IDHmut-non-codel		No combined CNA			Methylated	Mutant	WT	WT
TCGA-DU-6396	Glioma	Diffuse Glioma	Brain Lower Grade Glioma	31	oligoastrocytoma	G III	Astro IDHm	G3	N	Yes	Yes	Mutant	IDHmut-non-codel	WT	No combined CNA			Methylated	Mutant	WT	WT
TCGA-DU-6397	Glioma	Diffuse Glioma	Brain Lower Grade Glioma	45	oligodendroglioma	G III	Oligo IDHm	G3	U	Yes	Yes	Mutant	IDHmut-codel	Mutant	No combined CNA			Methylated	WT	WT	WT
TCGA-DU-6399	Glioma	Diffuse Glioma	Brain Lower Grade Glioma	54	oligodendroglioma	G II	Astro IDHm	G2	N	Yes	Yes	Mutant	IDHmut-non-codel	WT	No combined CNA			Methylated	Mutant	WT	WT
TCGA-DU-6400	Glioma	Diffuse Glioma	Brain Lower Grade Glioma	66	oligodendroglioma	G II	Oligo IDHm	G2	U	Yes	Yes	Mutant	IDHmut-codel	Mutant	No combined CNA			Methylated	WT	WT	WT
TCGA-DU-6401	Glioma	Diffuse Glioma	Brain Lower Grade Glioma	31	oligodendroglioma	G II	Astro IDHm	G2	N	Yes	Yes	Mutant	IDHmut-non-codel	WT	No combined CNA			Methylated	Mutant	WT	WT
TCGA-DU-6402	Glioma	Diffuse Glioma	Brain Lower Grade Glioma	52	astrocytoma	G III	GBM	G4	N	Yes	Yes	WT	IDHwt	Mutant	Gain chr 7 & loss chr 10			Unmethylated	WT	WT	WT	homdel_rec	homdel_rec
TCGA-DU-6403	Glioma	Diffuse Glioma	Brain Lower Grade Glioma	60	oligoastrocytoma	G III	GBM	G4	N	Yes	Yes	WT	IDHwt	Mutant	Gain chr 7 & loss chr 10	amp_rec		Unmethylated	WT	WT	WT
TCGA-DU-6404	Glioma	Diffuse Glioma	Brain Lower Grade Glioma	24	oligodendroglioma	G III	(?) HGG NOS	NA	Dx Gx	Yes	Yes	WT	IDHwt	WT	No combined CNA			Unmethylated	WT	WT	WT
TCGA-DU-6405	Glioma	Diffuse Glioma	Brain Lower Grade Glioma	51	astrocytoma	G III	GBM	G4	N	Yes	Yes	WT	IDHwt	Mutant	Gain chr 7 & loss chr 10	amp_rec		Methylated	WT	WT	WT	homdel_rec	homdel_rec
TCGA-DU-6406	Glioma	Diffuse Glioma	Brain Lower Grade Glioma	59	oligoastrocytoma	G III	GBM	G4	N	Yes	Yes	WT	IDHwt		Gain chr 7 & loss chr 10	amp_rec		Unmethylated	WT	WT	WT	homdel_rec	homdel_rec
TCGA-DU-6407	Glioma	Diffuse Glioma	Brain Lower Grade Glioma	35	oligodendroglioma	G II	Astro IDHm	G4	N	Yes	Yes	Mutant	IDHmut-non-codel	WT	No combined CNA			Methylated	Mutant	WT	WT	homdel_rec	homdel_rec
TCGA-DU-6408	Glioma	Diffuse Glioma	Brain Lower Grade Glioma	23	oligodendroglioma	G III	Oligo IDHm	G3	U	Yes	Yes	Mutant	IDHmut-non-codel	WT	No combined CNA			Methylated	Mutant	WT	WT
TCGA-DU-6410	Glioma	Diffuse Glioma	Brain Lower Grade Glioma	56	oligodendroglioma	G III	Oligo IDHm	G3	U	Yes	Yes	Mutant	IDHmut-codel	Mutant	No combined CNA			Methylated	WT	WT	WT
TCGA-DU-6542	Glioma	Diffuse Glioma	Brain Lower Grade Glioma	25	oligoastrocytoma	G III	Astro IDHm	G3	N	Yes	Yes	Mutant	IDHmut-non-codel	WT	No combined CNA			Methylated	WT	WT	WT
TCGA-DU-7006	Glioma	Diffuse Glioma	Brain Lower Grade Glioma	60	astrocytoma	G III	GBM	G4	N	Yes	Yes	WT	IDHwt	Mutant	Gain chr 7 & loss chr 10			Methylated	WT	WT	WT	homdel_rec	homdel_rec
TCGA-DU-7007	Glioma	Diffuse Glioma	Brain Lower Grade Glioma	33	astrocytoma	G II	Astro IDHm	G2	U	Yes	Yes	Mutant	IDHmut-non-codel	WT	No combined CNA			Methylated	Mutant	WT	WT
TCGA-DU-7008	Glioma	Diffuse Glioma	Brain Lower Grade Glioma	41	oligodendroglioma	G II	Astro IDHm	G2	N	Yes	Yes	Mutant	IDHmut-non-codel	WT	No combined CNA			Methylated	Mutant	WT	WT
TCGA-DU-7009	Glioma	Diffuse Glioma	Brain Lower Grade Glioma	32	oligodendroglioma	G II	Oligo IDHm	G2	U	Yes	Yes	Mutant	IDHmut-codel	Mutant	No combined CNA			Methylated	WT	WT	WT
TCGA-DU-7010	Glioma	Diffuse Glioma	Brain Lower Grade Glioma	58	astrocytoma	G III	Astro IDHm	G3	U	Yes	Yes	Mutant	IDHmut-non-codel	WT	No combined CNA			Methylated	WT	WT	WT
TCGA-DU-7011	Glioma	Diffuse Glioma	Brain Lower Grade Glioma	25	oligoastrocytoma	G II	Astro IDHm	G2	N	Yes	Yes	Mutant	IDHmut-non-codel		No combined CNA			Unmethylated	Mutant	WT	WT
TCGA-DU-7012	Glioma	Diffuse Glioma	Brain Lower Grade Glioma	74	astrocytoma	G III	GBM	G4	N	Yes	Yes	WT	IDHwt	Mutant	Gain chr 7 & loss chr 10			Methylated	WT	WT	WT	homdel_rec	homdel_rec
TCGA-DU-7013	Glioma	Diffuse Glioma	Brain Lower Grade Glioma	59	astrocytoma	G III	GBM	G4	N	Yes	Yes	WT	IDHwt	Mutant	Gain chr 7 & loss chr 10	amp_rec		Unmethylated	WT	WT	WT
TCGA-DU-7014	Glioma	Diffuse Glioma	Brain Lower Grade Glioma	59	oligodendroglioma	G II	(?) UGG NOS	NA	Dx Gx	Not tested	Yes				No combined CNA			Methylated			WT
TCGA-DU-7015	Glioma	Diffuse Glioma	Brain Lower Grade Glioma	41	oligodendroglioma	G II	Astro IDHm	G2	N	Yes	Yes	Mutant	IDHmut-non-codel	WT	No combined CNA			Methylated	Mutant	WT	WT
TCGA-DU-7018	Glioma	Diffuse Glioma	Brain Lower Grade Glioma	57	oligodendroglioma	G III	Oligo IDHm	G3	U	Yes	Yes	Mutant	IDHmut-codel	Mutant	No combined CNA			Methylated	WT	WT	WT
TCGA-DU-7019	Glioma	Diffuse Glioma	Brain Lower Grade Glioma	39	oligoastrocytoma	G III	Astro IDHm	G3	N	Yes	Yes	Mutant	IDHmut-non-codel	WT	No combined CNA			Methylated	WT	WT	WT
TCGA-DU-7290	Glioma	Diffuse Glioma	Brain Lower Grade Glioma	45	astrocytoma	G III	GBM	G4	N	Yes	Yes	WT	IDHwt	Mutant	No combined CNA			Unmethylated	WT	WT	WT
TCGA-DU-7292	Glioma	Diffuse Glioma	Brain Lower Grade Glioma	69	astrocytoma	G III	GBM	G4	N	Yes	Yes	WT	IDHwt	WT	No combined CNA	amp_rec		Methylated	WT	WT	WT	homdel_rec	homdel_rec
TCGA-DU-7294	Glioma	Diffuse Glioma	Brain Lower Grade Glioma	53	oligodendroglioma	G II	Oligo IDHm	G2	U	Yes	Yes	Mutant	IDHmut-codel	Mutant	No combined CNA			Methylated	WT	WT	WT
TCGA-DU-7298	Glioma	Diffuse Glioma	Brain Lower Grade Glioma	38	astrocytoma	G III	Astro IDHm	G3	U	Yes	Yes	Mutant	IDHmut-non-codel	WT	No combined CNA			Methylated	Mutant	WT	WT
TCGA-DU-7299	Glioma	Diffuse Glioma	Brain Lower Grade Glioma	33	astrocytoma	G III	Astro IDHm	G3	U	Yes	Yes	Mutant	IDHmut-non-codel	WT	No combined CNA			Methylated	WT	WT	WT
TCGA-DU-7300	Glioma	Diffuse Glioma	Brain Lower Grade Glioma	53	oligodendroglioma	G III	Oligo IDHm	G3	U	Yes	Yes	Mutant	IDHmut-codel	Mutant	No combined CNA			Methylated	WT	WT	WT
TCGA-DU-7301	Glioma	Diffuse Glioma	Brain Lower Grade Glioma	53	oligodendroglioma	G II	Astro IDHm	G2	N	Yes	Yes	Mutant	IDHmut-non-codel	WT	No combined CNA			Methylated	Mutant	WT	WT
TCGA-DU-7302	Glioma	Diffuse Glioma	Brain Lower Grade Glioma	48	oligodendroglioma	G III	Oligo IDHm	G3	U	Yes	Yes	Mutant	IDHmut-codel	Mutant	No combined CNA			Methylated	WT	WT	WT
TCGA-DU-7304	Glioma	Diffuse Glioma	Brain Lower Grade Glioma	43	oligoastrocytoma	G III	Astro IDHm	G3	N	Yes	Yes	Mutant	IDHmut-non-codel	WT	No combined CNA			Methylated	Mutant	WT	WT
TCGA-DU-7306	Glioma	Diffuse Glioma	Brain Lower Grade Glioma	67	oligoastrocytoma	G II	Astro IDHm	G2	N	Yes	Yes	Mutant	IDHmut-non-codel	WT	No combined CNA			Methylated	Mutant	WT	WT
TCGA-DU-7309	Glioma	Diffuse Glioma	Brain Lower Grade Glioma	41	oligodendroglioma	G III	Oligo IDHm	G3	U	Yes	Yes	Mutant	IDHmut-non-codel	WT	No combined CNA			Methylated	Mutant	WT	WT
TCGA-DU-8158	Glioma	Diffuse Glioma	Brain Lower Grade Glioma	57	astrocytoma	G III	GBM	G4	N	Yes	Yes	WT	IDHwt	Mutant	No combined CNA			Unmethylated	WT	WT	WT	homdel_rec	homdel_rec
TCGA-DU-8161	Glioma	Diffuse Glioma	Brain Lower Grade Glioma	63	oligoastrocytoma	G III	GBM	G4	N	Yes	Yes	WT	IDHwt	Mutant	Gain chr 7 & loss chr 10			Unmethylated	WT	WT	WT
TCGA-DU-8162	Glioma	Diffuse Glioma	Brain Lower Grade Glioma	61	oligoastrocytoma	G III	GBM	G4	N	Yes	Yes	WT	IDHwt	WT	No combined CNA	amp_rec		Unmethylated	WT	WT	WT
TCGA-DU-8163	Glioma	Diffuse Glioma	Brain Lower Grade Glioma	29	oligoastrocytoma	G III	Astro IDHm	G3	N	Yes	Yes	Mutant	IDHmut-non-codel	WT	No combined CNA			Unmethylated	Mutant	WT	WT
TCGA-DU-8164	Glioma	Diffuse Glioma	Brain Lower Grade Glioma	51	oligodendroglioma	G II	Oligo IDHm	G2	U	Yes	Yes	Mutant	IDHmut-codel	Mutant	No combined CNA			Methylated	WT	WT	WT
TCGA-DU-8165	Glioma	Diffuse Glioma	Brain Lower Grade Glioma	60	oligodendroglioma	G III	GBM	G4	N	Yes	Yes	WT	IDHwt	Mutant	Gain chr 7 & loss chr 10			Unmethylated	WT	WT	WT
TCGA-DU-8166	Glioma	Diffuse Glioma	Brain Lower Grade Glioma	29	oligoastrocytoma	G II	Astro IDHm	G2	N	Yes	Yes	Mutant	IDHmut-non-codel	WT	No combined CNA			Methylated	Mutant	WT	WT
TCGA-DU-8167	Glioma	Diffuse Glioma	Brain Lower Grade Glioma	69	oligoastrocytoma	G II	Astro IDHm	G2	N	Yes	Yes	Mutant	IDHmut-non-codel	WT	No combined CNA			Methylated	WT	WT	WT
TCGA-DU-8168	Glioma	Diffuse Glioma	Brain Lower Grade Glioma	55	oligodendroglioma	G III	Oligo IDHm	G3	U	Yes	Yes	Mutant	IDHmut-codel	Mutant	No combined CNA			Methylated	WT	WT	WT
TCGA-DU-A5TP	Glioma	Diffuse Glioma	Brain Lower Grade Glioma	33	astrocytoma	G III	Astro IDHm	G3	U	Yes	Yes	Mutant	IDHmut-non-codel	WT	No combined CNA			Methylated	Mutant	WT	WT
TCGA-DU-A5TR	Glioma	Diffuse Glioma	Brain Lower Grade Glioma	51	oligoastrocytoma	G II	Astro IDHm	G2	N	Yes	Yes	Mutant	IDHmut-non-codel	WT	No combined CNA			Methylated	Mutant	WT	WT
TCGA-DU-A5TS	Glioma	Diffuse Glioma	Brain Lower Grade Glioma	42	oligodendroglioma	G II	Astro IDHm	G2	N	Yes	Yes	Mutant	IDHmut-non-codel	WT	No combined CNA			Methylated	Mutant	WT	WT
TCGA-DU-A5TT	Glioma	Diffuse Glioma	Brain Lower Grade Glioma	70	oligodendroglioma	G III	GBM	G4	N	Yes	Yes	WT	IDHwt	Mutant	No combined CNA			Methylated	WT	WT	WT
TCGA-DU-A5TU	Glioma	Diffuse Glioma	Brain Lower Grade Glioma	62	astrocytoma	G II	Astro IDHm	G2	U	Yes	Yes	Mutant	IDHmut-non-codel	WT	No combined CNA			Methylated	Mutant	WT	WT
TCGA-DU-A5TW	Glioma	Diffuse Glioma	Brain Lower Grade Glioma	33	astrocytoma	G III	Astro IDHm	G3	U	Yes	Yes	Mutant	IDHmut-non-codel	WT	No combined CNA			Methylated	Mutant	WT	WT
TCGA-DU-A5TY	Glioma	Diffuse Glioma	Brain Lower Grade Glioma	46	astrocytoma	G III	GBM	G4	N	Yes	Yes	WT	IDHwt	Mutant	Gain chr 7 & loss chr 10			Methylated	WT	WT	WT
TCGA-DU-A6S2	Glioma	Diffuse Glioma	Brain Lower Grade Glioma	37	oligodendroglioma	G II	Oligo IDHm	G2	U	Yes	Yes	Mutant	IDHmut-codel		No combined CNA			Methylated	WT	WT	WT
TCGA-DU-A6S3	Glioma	Diffuse Glioma	Brain Lower Grade Glioma	60	oligodendroglioma	G II	Oligo IDHm	G2	U	Yes	Yes	Mutant	IDHmut-codel		No combined CNA			Methylated	WT	WT	WT
TCGA-DU-A6S6	Glioma	Diffuse Glioma	Brain Lower Grade Glioma	35	oligoastrocytoma	G II	Oligo IDHm	G2	N	Yes	Yes	Mutant	IDHmut-codel		No combined CNA			Methylated	WT	WT	WT
TCGA-DU-A6S7	Glioma	Diffuse Glioma	Brain Lower Grade Glioma	27	astrocytoma	G III	Astro IDHm	G3	U	Yes	Yes	Mutant	IDHmut-non-codel		No combined CNA			Methylated	Mutant	WT	WT
TCGA-DU-A6S8	Glioma	Diffuse Glioma	Brain Lower Grade Glioma	74	oligodendroglioma	G III	Oligo IDHm	G3	U	Yes	Yes	Mutant	IDHmut-codel		No combined CNA			Methylated	WT	WT	WT	homdel_rec	homdel_rec
TCGA-DU-A76K	Glioma	Diffuse Glioma	Brain Lower Grade Glioma	87	oligodendroglioma	G II	GBM	G4	N	Yes	Yes	WT	IDHwt		Gain chr 7 & loss chr 10			Unmethylated	WT	WT	WT	homdel_rec	homdel_rec
TCGA-DU-A76L	Glioma	Diffuse Glioma	Brain Lower Grade Glioma	54	oligodendroglioma	G III	GBM	G4	N	Yes	Yes	WT	IDHwt		Gain chr 7 & loss chr 10	amp_rec		Methylated	WT	WT	WT	homdel_rec	homdel_rec
TCGA-DU-A76O	Glioma	Diffuse Glioma	Brain Lower Grade Glioma	30	astrocytoma	G II	Astro IDHm	G2	U	Yes	Yes	Mutant	IDHmut-non-codel		No combined CNA			Methylated	Mutant	WT	WT
TCGA-DU-A76R	Glioma	Diffuse Glioma	Brain Lower Grade Glioma	51	oligodendroglioma	G III	Oligo IDHm	G3	U	Yes	Yes	Mutant	IDHmut-codel		No combined CNA			Methylated	WT	WT	WT
TCGA-DU-A7T6	Glioma	Diffuse Glioma	Brain Lower Grade Glioma	73	oligodendroglioma	G III	Oligo IDHm	G3	U	Yes	Yes	Mutant	IDHmut-codel		No combined CNA			Methylated	WT	WT	WT
TCGA-DU-A7T8	Glioma	Diffuse Glioma	Brain Lower Grade Glioma	35	oligoastrocytoma	G III	Astro IDHm	G3	N	Yes	Yes	Mutant	IDHmut-non-codel		No combined CNA			Methylated	Mutant	WT	WT
TCGA-DU-A7TA	Glioma	Diffuse Glioma	Brain Lower Grade Glioma	32	oligodendroglioma	G II	Astro IDHm	G2	N	Yes	Yes	Mutant	IDHmut-non-codel		No combined CNA			Methylated	Mutant	WT	WT
TCGA-DU-A7TB	Glioma	Diffuse Glioma	Brain Lower Grade Glioma	56	oligodendroglioma	G II	(?) UGG NOS	NA	Dx Gx	Yes	Yes	WT	IDHwt		No combined CNA			Unmethylated	WT	WT	WT
TCGA-DU-A7TC	Glioma	Diffuse Glioma	Brain Lower Grade Glioma	32	astrocytoma	G II	Astro IDHm	G2	U	Yes	Yes	Mutant	IDHmut-non-codel		No combined CNA			Methylated	WT	WT	WT
TCGA-DU-A7TD	Glioma	Diffuse Glioma	Brain Lower Grade Glioma	52	oligoastrocytoma	G III	GBM	G4	N	Yes	Yes	WT	IDHwt		Gain chr 7 & loss chr 10	amp_rec		Unmethylated	WT	WT	WT	homdel_rec	homdel_rec
TCGA-DU-A7TG	Glioma	Diffuse Glioma	Brain Lower Grade Glioma	40	oligodendroglioma	G II	Astro IDHm	G2	N	Yes	Yes	Mutant	IDHmut-non-codel		No combined CNA			Methylated	WT	WT	WT
TCGA-DU-A7TJ	Glioma	Diffuse Glioma	Brain Lower Grade Glioma	55	astrocytoma	G III	GBM	G4	N	Yes	Yes	WT	IDHwt		Gain chr 7 & loss chr 10	amp_rec		Methylated	WT	WT	WT
TCGA-E1-5302	Glioma	Diffuse Glioma	Brain Lower Grade Glioma	41	astrocytoma	G III	Astro IDHm	G3	U	Yes	Yes	Mutant	IDHmut-non-codel	WT	No combined CNA			Methylated	Mutant	WT	WT
TCGA-E1-5303	Glioma	Diffuse Glioma	Brain Lower Grade Glioma	38	astrocytoma	G III	Astro IDHm	G3	U	Yes	Yes	Mutant	IDHmut-non-codel	WT	No combined CNA			Methylated	Mutant	WT	WT
TCGA-E1-5304	Glioma	Diffuse Glioma	Brain Lower Grade Glioma	42	astrocytoma	G III	Astro IDHm	G3	U	Yes	Yes	Mutant	IDHmut-non-codel	WT	No combined CNA			Unmethylated	Mutant	WT	WT
TCGA-E1-5305	Glioma	Diffuse Glioma	Brain Lower Grade Glioma	34	astrocytoma	G III	Astro IDHm	G3	U	Yes	Yes	Mutant	IDHmut-non-codel	WT	No combined CNA			Methylated	Mutant	WT	WT
TCGA-E1-5307	Glioma	Diffuse Glioma	Brain Lower Grade Glioma	62	astrocytoma	G III	Astro IDHm	G3	U	Yes	Yes	Mutant	IDHmut-non-codel	WT	No combined CNA			Methylated	Mutant	WT	WT
TCGA-E1-5311	Glioma	Diffuse Glioma	Brain Lower Grade Glioma	31	oligodendroglioma	G III	Oligo IDHm	G3	U	Yes	Yes	Mutant	IDHmut-codel	Mutant	No combined CNA			Methylated	WT	WT	WT
TCGA-E1-5318	Glioma	Diffuse Glioma	Brain Lower Grade Glioma	42	oligodendroglioma	G II	Oligo IDHm	G2	U	Yes	Yes	Mutant	IDHmut-codel	Mutant	No combined CNA			Methylated	WT	WT	WT
TCGA-E1-5319	Glioma	Diffuse Glioma	Brain Lower Grade Glioma	48	oligodendroglioma	G II	Oligo IDHm	G2	U	Yes	Yes	Mutant	IDHmut-codel	Mutant	No combined CNA			Methylated	WT	WT	WT
TCGA-E1-5322	Glioma	Diffuse Glioma	Brain Lower Grade Glioma	38	oligoastrocytoma	G II	Astro IDHm	G2	N	Yes	Yes	Mutant	IDHmut-non-codel	Mutant	No combined CNA			Methylated	Mutant	WT	WT
TCGA-E1-A7YO	Glioma	Diffuse Glioma	Brain Lower Grade Glioma	45	oligodendroglioma	G III	Oligo IDHm	G3	U	Yes	Yes	Mutant	IDHmut-codel		No combined CNA			Methylated	WT	WT	WT
TCGA-E1-A7YV	Glioma	Diffuse Glioma	Brain Lower Grade Glioma	26	oligoastrocytoma	G III	Astro IDHm	G3	N	Yes	Yes	Mutant	IDHmut-non-codel		No combined CNA			Methylated	Mutant	WT	WT
TCGA-E1-A7YW	Glioma	Diffuse Glioma	Brain Lower Grade Glioma	28	oligoastrocytoma	G II	Astro IDHm	G2	N	Yes	Yes	Mutant	IDHmut-non-codel		No combined CNA			Methylated	Mutant	WT	WT
TCGA-E1-A7Z6	Glioma	Diffuse Glioma	Brain Lower Grade Glioma	41	astrocytoma	G II	Astro IDHm	G2	U	Yes	Yes	Mutant	IDHmut-non-codel		No combined CNA			Methylated	Mutant	WT	WT
TCGA-EZ-7264	Glioma	Diffuse Glioma	Brain Lower Grade Glioma	47	oligodendroglioma	G II	Oligo IDHm	G2	U	Yes	Yes	Mutant	IDHmut-codel	Mutant	No combined CNA			Methylated	WT	WT	WT
TCGA-F6-A8O3	Glioma	Diffuse Glioma	Brain Lower Grade Glioma	34	oligodendroglioma	G II	Oligo IDHm	G2	U	Yes	Yes	Mutant	IDHmut-codel		No combined CNA			Methylated	WT	WT	WT
TCGA-F6-A8O4	Glioma	Diffuse Glioma	Brain Lower Grade Glioma	44	astrocytoma	G II	Astro IDHm	G2	U	Yes	Yes	Mutant	IDHmut-non-codel		No combined CNA			Methylated	Mutant	WT	WT
TCGA-FG-5962	Glioma	Diffuse Glioma	Brain Lower Grade Glioma	54	oligodendroglioma	G III	Oligo IDHm	G3	U	Yes	Yes	Mutant	IDHmut-codel	Mutant	No combined CNA			Methylated	WT	WT	WT
TCGA-FG-5963	Glioma	Diffuse Glioma	Brain Lower Grade Glioma	23	astrocytoma	G III	(?) HGG NOS	G4	Dx Gx	Yes	Yes	WT	IDHwt	WT	No combined CNA	amp_rec		Unmethylated	Mutant	WT	WT	homdel_rec	homdel_rec
TCGA-FG-5964	Glioma	Diffuse Glioma	Brain Lower Grade Glioma	62	oligodendroglioma	G II	Oligo IDHm	G2	U	Yes	Yes	Mutant	IDHmut-codel	Mutant	No combined CNA			Methylated	WT	WT	WT
TCGA-FG-5965	Glioma	Diffuse Glioma	Brain Lower Grade Glioma	39	oligoastrocytoma	G II	Astro IDHm	G4	N	Yes	Yes	Mutant	IDHmut-non-codel	WT	No combined CNA			Methylated	Mutant	WT	WT	homdel_rec	homdel_rec
TCGA-FG-6688	Glioma	Diffuse Glioma	Brain Lower Grade Glioma	59	astrocytoma	G III	GBM	G4	N	Yes	Yes	WT	IDHwt	Mutant	Gain chr 7 & loss chr 10	amp_rec		Methylated	WT	WT	WT
TCGA-FG-6689	Glioma	Diffuse Glioma	Brain Lower Grade Glioma	30	astrocytoma	G II	Astro IDHm	G2	U	Yes	Yes	Mutant	IDHmut-non-codel		No combined CNA			Methylated	Mutant	WT	WT
TCGA-FG-6690	Glioma	Diffuse Glioma	Brain Lower Grade Glioma	70	oligodendroglioma	G II	Astro IDHm	G2	N	Yes	Yes	Mutant	IDHmut-non-codel	WT	No combined CNA			Methylated	Mutant	WT	WT
TCGA-FG-6691	Glioma	Diffuse Glioma	Brain Lower Grade Glioma	23	astrocytoma	G II	Astro IDHm	G2	U	Yes	Yes	Mutant	IDHmut-non-codel	WT	No combined CNA			Unmethylated	Mutant	WT	WT
TCGA-FG-6692	Glioma	Diffuse Glioma	Brain Lower Grade Glioma	63	oligodendroglioma	G III	GBM	G4	N	Yes	Yes	WT	IDHwt	Mutant	Gain chr 7 & loss chr 10	amp_rec		Methylated	WT	WT	WT
TCGA-FG-7634	Glioma	Diffuse Glioma	Brain Lower Grade Glioma	28	oligodendroglioma	G II	Oligo IDHm	G2	U	Yes	Yes	Mutant	IDHmut-codel	Mutant	No combined CNA			Methylated	WT	WT	WT
TCGA-FG-7636	Glioma	Diffuse Glioma	Brain Lower Grade Glioma	48	astrocytoma	G III	Astro IDHm	G3	U	Yes	Yes	Mutant	IDHmut-non-codel	WT	No combined CNA			Methylated	Mutant	WT	WT
TCGA-FG-7637	Glioma	Diffuse Glioma	Brain Lower Grade Glioma	49	oligoastrocytoma	G II	(?) IDHm UG astro	G2	Gx	Yes		Mutant	IDHmut-non-codel	WT				Methylated	WT	WT	WT
TCGA-FG-7638	Glioma	Diffuse Glioma	Brain Lower Grade Glioma	31	oligodendroglioma	G III	Oligo IDHm	G3	U	Yes	Yes	Mutant	IDHmut-codel	Mutant	No combined CNA			Methylated	Mutant	WT	WT
TCGA-FG-7641	Glioma	Diffuse Glioma	Brain Lower Grade Glioma	31	oligodendroglioma	G II	Oligo IDHm	G2	U	Yes	Yes	Mutant	IDHmut-codel	Mutant	No combined CNA			Methylated	WT	WT	WT
TCGA-FG-7643	Glioma	Diffuse Glioma	Brain Lower Grade Glioma	49	oligoastrocytoma	G II	GBM	G4	N	Yes	Yes	WT	IDHwt	Mutant	No combined CNA			Methylated	WT	WT	WT
TCGA-FG-8181	Glioma	Diffuse Glioma	Brain Lower Grade Glioma	23	oligoastrocytoma	G III	(?) HGG NOS	NA	Dx Gx		Yes	WT	IDHwt	WT	No combined CNA			Unmethylated	WT	WT	WT
TCGA-FG-8182	Glioma	Diffuse Glioma	Brain Lower Grade Glioma	35	oligodendroglioma	G II	Astro IDHm	G2	N	Yes	Yes	Mutant	IDHmut-non-codel	WT	No combined CNA			Methylated	Mutant	WT	WT
TCGA-FG-8185	Glioma	Diffuse Glioma	Brain Lower Grade Glioma	37	astrocytoma	G III	Astro IDHm	G3	U	Yes	Yes	Mutant	IDHmut-non-codel	WT	No combined CNA			Methylated	Mutant	WT	WT
TCGA-FG-8186	Glioma	Diffuse Glioma	Brain Lower Grade Glioma	42	oligoastrocytoma	G III	Oligo IDHm	G3	N	Yes	Yes	Mutant	IDHmut-codel	Mutant	No combined CNA			Methylated	WT	WT	WT
TCGA-FG-8187	Glioma	Diffuse Glioma	Brain Lower Grade Glioma	31	oligoastrocytoma	G II	Oligo IDHm	G2	N	Yes	Yes	Mutant	IDHmut-codel	Mutant	No combined CNA			Methylated	WT	WT	WT
TCGA-FG-8188	Glioma	Diffuse Glioma	Brain Lower Grade Glioma	41	oligoastrocytoma	G II	Astro IDHm	G2	N	Yes	Yes	Mutant	IDHmut-non-codel	WT	No combined CNA			Methylated	Mutant	WT	WT
TCGA-FG-8189	Glioma	Diffuse Glioma	Brain Lower Grade Glioma	33	oligodendroglioma	G II	Astro IDHm	G2	N		Yes	Mutant	IDHmut-non-codel	WT	No combined CNA			Methylated	WT	WT	WT
TCGA-FG-8191	Glioma	Diffuse Glioma	Brain Lower Grade Glioma	30	oligodendroglioma	G III	Oligo IDHm	G3	U	Yes	Yes	Mutant	IDHmut-non-codel	WT	No combined CNA			Unmethylated	Mutant	WT	WT
TCGA-FG-A4MT	Glioma	Diffuse Glioma	Brain Lower Grade Glioma	27	oligodendroglioma	G II	Astro IDHm	G2	N	Yes	Yes	Mutant	IDHmut-non-codel	WT	No combined CNA			Methylated	Mutant	WT	WT
TCGA-FG-A4MU	Glioma	Diffuse Glioma	Brain Lower Grade Glioma	58	oligoastrocytoma	G III	GBM	G4	N	Yes	Yes	WT	IDHwt	Mutant	Gain chr 7 & loss chr 10	amp_rec		Methylated	WT	WT	WT
TCGA-FG-A4MW	Glioma	Diffuse Glioma	Brain Lower Grade Glioma	63	oligoastrocytoma	G III	GBM	G4	N	Yes	Yes	WT	IDHwt	Mutant	Gain chr 7 & loss chr 10	amp_rec		Methylated	WT	WT	WT	homdel_rec	homdel_rec
TCGA-FG-A4MX	Glioma	Diffuse Glioma	Brain Lower Grade Glioma	47	astrocytoma	G II	Astro IDHm	G2	U	Yes	Yes	Mutant	IDHmut-non-codel	WT	No combined CNA			Methylated	Mutant	WT	WT
TCGA-FG-A4MY	Glioma	Diffuse Glioma	Brain Lower Grade Glioma	44	oligoastrocytoma	G II	Astro IDHm	G2	N	Yes	Yes	Mutant	IDHmut-non-codel	WT	No combined CNA			Methylated	Mutant	WT	WT
TCGA-FG-A60J	Glioma	Diffuse Glioma	Brain Lower Grade Glioma	47	oligoastrocytoma	G II	Astro IDHm	G2	N	Yes	Yes	Mutant	IDHmut-non-codel	Mutant	No combined CNA			Methylated	WT	WT	WT
TCGA-FG-A60K	Glioma	Diffuse Glioma	Brain Lower Grade Glioma	34	oligoastrocytoma	G II	Oligo IDHm	G2	N	Yes	Yes	Mutant	IDHmut-codel	Mutant	No combined CNA			Methylated	WT	WT	WT
TCGA-FG-A60L	Glioma	Diffuse Glioma	Brain Lower Grade Glioma	34	astrocytoma	G II	Astro IDHm	G2	U	Yes	Yes	Mutant	IDHmut-non-codel		No combined CNA			Methylated	WT	WT	WT
TCGA-FG-A6IZ	Glioma	Diffuse Glioma	Brain Lower Grade Glioma	60	oligodendroglioma	G II	Oligo IDHm	G2	U	Yes	Yes	Mutant	IDHmut-codel		No combined CNA			Methylated	WT	WT	WT
TCGA-FG-A6J1	Glioma	Diffuse Glioma	Brain Lower Grade Glioma	44	oligodendroglioma	G II	Oligo IDHm	G2	U	Yes	Yes	Mutant	IDHmut-codel		No combined CNA			Methylated	WT	WT	WT
TCGA-FG-A6J3	Glioma	Diffuse Glioma	Brain Lower Grade Glioma	52	astrocytoma	G III	Astro IDHm	G3	U	Yes	Yes	Mutant	IDHmut-non-codel		No combined CNA			Methylated	WT	WT	WT
TCGA-FG-A70Y	Glioma	Diffuse Glioma	Brain Lower Grade Glioma	20	oligodendroglioma	G II	Astro IDHm	G4	N	Yes	Yes	Mutant	IDHmut-non-codel		No combined CNA			Methylated	Mutant	WT	WT	homdel_rec	homdel_rec
TCGA-FG-A70Z	Glioma	Diffuse Glioma	Brain Lower Grade Glioma	53	oligoastrocytoma	G III	GBM	G4	N	Yes	Yes	WT	IDHwt		Gain chr 7 & loss chr 10	amp_rec		Methylated	WT	WT	WT
TCGA-FG-A710	Glioma	Diffuse Glioma	Brain Lower Grade Glioma	50	oligodendroglioma	G II	Oligo IDHm	G2	U	Yes	Yes	Mutant	IDHmut-codel		No combined CNA			Methylated	WT	WT	WT
TCGA-FG-A711	Glioma	Diffuse Glioma	Brain Lower Grade Glioma	33	oligodendroglioma	G II	Astro IDHm	G2	N	Yes	Yes	Mutant	IDHmut-non-codel		No combined CNA			Unmethylated	Mutant	WT	WT
TCGA-FG-A713	Glioma	Diffuse Glioma	Brain Lower Grade Glioma	74	oligoastrocytoma	G II	Oligo IDHm	G2	N	Yes	Yes	Mutant	IDHmut-codel		No combined CNA			Methylated	Mutant	WT	WT
TCGA-FG-A87N	Glioma	Diffuse Glioma	Brain Lower Grade Glioma	37	astrocytoma	G III	Astro IDHm	G4	N	Yes	Yes	Mutant	IDHmut-non-codel		No combined CNA			Methylated	WT	WT	WT	homdel_rec	homdel_rec
TCGA-FG-A87Q	Glioma	Diffuse Glioma	Brain Lower Grade Glioma	61	astrocytoma	G III	GBM	G4	N	Yes	Yes	WT	IDHwt		Gain chr 7 & loss chr 10	amp_rec		Methylated	WT	WT	WT	homdel_rec	homdel_rec
TCGA-FN-7833	Glioma	Diffuse Glioma	Brain Lower Grade Glioma	25	oligoastrocytoma	G III	Astro IDHm	G3	N	Yes	Yes	Mutant	IDHmut-non-codel	WT	No combined CNA			Methylated	Mutant	WT	WT
TCGA-HT-7467	Glioma	Diffuse Glioma	Brain Lower Grade Glioma	54	oligodendroglioma	G II	Oligo IDHm	G2	U	Yes	Yes	Mutant	IDHmut-codel	Mutant	No combined CNA			Methylated	WT	WT	WT
TCGA-HT-7468	Glioma	Diffuse Glioma	Brain Lower Grade Glioma	30	oligodendroglioma	G III	Oligo IDHm	G3	U	Yes	Yes	Mutant	IDHmut-codel	Mutant	No combined CNA			Methylated	WT	WT	WT
TCGA-HT-7469	Glioma	Diffuse Glioma	Brain Lower Grade Glioma	30	oligodendroglioma	G III	DHG G34m	G4	N	Yes	Yes	WT	IDHwt	WT	No combined CNA		G35R	Methylated	Mutant	WT	WT
TCGA-HT-7470	Glioma	Diffuse Glioma	Brain Lower Grade Glioma	37	oligodendroglioma	G III	Oligo IDHm	G3	U	Yes	Yes	Mutant	IDHmut-non-codel	WT	No combined CNA			Methylated	Mutant	WT	WT
TCGA-HT-7471	Glioma	Diffuse Glioma	Brain Lower Grade Glioma	37	oligodendroglioma	G III	Oligo IDHm	G3	U	Yes	Yes	Mutant	IDHmut-codel	Mutant	No combined CNA			Methylated	WT	WT	WT
TCGA-HT-7472	Glioma	Diffuse Glioma	Brain Lower Grade Glioma	38	oligodendroglioma	G II	Astro IDHm	G2	N	Yes	Yes	Mutant	IDHmut-non-codel	WT	No combined CNA			Methylated	Mutant	WT	WT
TCGA-HT-7473	Glioma	Diffuse Glioma	Brain Lower Grade Glioma	28	oligoastrocytoma	G II	Astro IDHm	G2	N	Yes	Yes	Mutant	IDHmut-non-codel	WT	No combined CNA			Unmethylated	Mutant	WT	WT
TCGA-HT-7474	Glioma	Diffuse Glioma	Brain Lower Grade Glioma	52	oligoastrocytoma	G II	Astro IDHm	G2	N	Yes	Yes	Mutant	IDHmut-non-codel	WT	No combined CNA			Methylated	Mutant	WT	WT
TCGA-HT-7475	Glioma	Diffuse Glioma	Brain Lower Grade Glioma	67	oligoastrocytoma	G III	Astro IDHm	G3	N	Yes	Yes	Mutant	IDHmut-non-codel	WT	No combined CNA			Methylated	Mutant	WT	WT
TCGA-HT-7476	Glioma	Diffuse Glioma	Brain Lower Grade Glioma	26	astrocytoma	G II	Astro IDHm	G4	N	Yes	Yes	Mutant	IDHmut-non-codel	WT	No combined CNA			Methylated	Mutant	WT	WT	homdel_rec	homdel_rec
TCGA-HT-7477	Glioma	Diffuse Glioma	Brain Lower Grade Glioma	62	astrocytoma	G III	Astro IDHm	G4	U	Yes	Yes	Mutant	IDHmut-non-codel	WT	No combined CNA			Methylated	Mutant	WT	WT	homdel_rec	homdel_rec
TCGA-HT-7478	Glioma	Diffuse Glioma	Brain Lower Grade Glioma	36	astrocytoma	G II	Astro IDHm	G2	U	Yes	Yes	Mutant	IDHmut-non-codel	WT	No combined CNA			Unmethylated	Mutant	WT	WT
TCGA-HT-7479	Glioma	Diffuse Glioma	Brain Lower Grade Glioma	44	astrocytoma	G III	Astro IDHm	G3	U	Yes	Yes	Mutant	IDHmut-non-codel	Mutant	No combined CNA			Methylated	WT	WT	WT
TCGA-HT-7480	Glioma	Diffuse Glioma	Brain Lower Grade Glioma	33	oligodendroglioma	G II	Oligo IDHm	G2	U	Yes	Yes	Mutant	IDHmut-codel	Mutant	No combined CNA			Methylated	WT	WT	WT
TCGA-HT-7481	Glioma	Diffuse Glioma	Brain Lower Grade Glioma	39	oligodendroglioma	G II	Oligo IDHm	G2	U	Yes	Yes	Mutant	IDHmut-codel	Mutant	No combined CNA			Methylated	WT	WT	WT
TCGA-HT-7482	Glioma	Diffuse Glioma	Brain Lower Grade Glioma	18	oligoastrocytoma	G II	Astro IDHm	G2	N	Yes	Yes	Mutant	IDHmut-non-codel	WT	No combined CNA			Methylated	Mutant	WT	WT
TCGA-HT-7483	Glioma	Diffuse Glioma	Brain Lower Grade Glioma	14	oligoastrocytoma	G II	Astro IDHm	G2	N	Yes	Yes	Mutant	IDHmut-non-codel	WT	No combined CNA			Unmethylated	Mutant	WT	WT
TCGA-HT-7485	Glioma	Diffuse Glioma	Brain Lower Grade Glioma	42	astrocytoma	G II	Astro IDHm	G2	U	Yes	Yes	Mutant	IDHmut-non-codel	WT	No combined CNA			Methylated	Mutant	WT	WT
TCGA-HT-7601	Glioma	Diffuse Glioma	Brain Lower Grade Glioma	30	astrocytoma	G III	Astro IDHm	G3	U	Yes	Yes	Mutant	IDHmut-non-codel	WT	No combined CNA			Methylated	WT	WT	WT
TCGA-HT-7602	Glioma	Diffuse Glioma	Brain Lower Grade Glioma	21	oligodendroglioma	G II	Astro IDHm	G2	N	Yes	Yes	Mutant	IDHmut-non-codel	WT	No combined CNA			Methylated	WT	WT	WT
TCGA-HT-7603	Glioma	Diffuse Glioma	Brain Lower Grade Glioma	29	oligodendroglioma	G II	Astro IDHm	G2	N	Yes	Yes	Mutant	IDHmut-non-codel	WT	No combined CNA			Methylated	Mutant	WT	WT
TCGA-HT-7604	Glioma	Diffuse Glioma	Brain Lower Grade Glioma	50	astrocytoma	G II	Astro IDHm	G2	U	Yes	Yes	Mutant	IDHmut-non-codel	WT	No combined CNA			Methylated	Mutant	WT	WT
TCGA-HT-7605	Glioma	Diffuse Glioma	Brain Lower Grade Glioma	38	oligodendroglioma	G II	Oligo IDHm	G2	U	Yes	Yes	Mutant	IDHmut-codel	Mutant	No combined CNA			Methylated	WT	WT	WT
TCGA-HT-7606	Glioma	Diffuse Glioma	Brain Lower Grade Glioma	30	astrocytoma	G II	Astro IDHm	G2	U	Yes	Yes	Mutant	IDHmut-non-codel	WT	No combined CNA			Unmethylated	WT	WT	WT
TCGA-HT-7607	Glioma	Diffuse Glioma	Brain Lower Grade Glioma	61	astrocytoma	G II	Oligo IDHm	G2	N	Yes	Yes	Mutant	IDHmut-codel	Mutant	No combined CNA			Methylated	WT	WT	WT
TCGA-HT-7608	Glioma	Diffuse Glioma	Brain Lower Grade Glioma	61	oligoastrocytoma	G II	Oligo IDHm	G2	N	Yes	Yes	Mutant	IDHmut-codel	Mutant	No combined CNA			Methylated	WT	WT	WT
TCGA-HT-7609	Glioma	Diffuse Glioma	Brain Lower Grade Glioma	34	oligoastrocytoma	G III	Astro IDHm	G3	N	Yes	Yes	Mutant	IDHmut-non-codel	WT	No combined CNA			Methylated	WT	WT	WT
TCGA-HT-7610	Glioma	Diffuse Glioma	Brain Lower Grade Glioma	25	oligoastrocytoma	G II	Astro IDHm	G2	N	Yes	Yes	Mutant	IDHmut-non-codel	WT	No combined CNA			Methylated	Mutant	WT	WT
TCGA-HT-7611	Glioma	Diffuse Glioma	Brain Lower Grade Glioma	36	oligoastrocytoma	G II	Astro IDHm	G2	N	Yes	Yes	Mutant	IDHmut-non-codel	WT	No combined CNA			Methylated	Mutant	WT	WT
TCGA-HT-7616	Glioma	Diffuse Glioma	Brain Lower Grade Glioma	75	oligodendroglioma	G III	Oligo IDHm	G3	U	Yes	Yes	Mutant	IDHmut-codel	Mutant	No combined CNA			Methylated	WT	WT	WT
TCGA-HT-7620	Glioma	Diffuse Glioma	Brain Lower Grade Glioma	40	oligodendroglioma	G III	Oligo IDHm	G3	U	Yes	Yes	Mutant	IDHmut-codel	Mutant	No combined CNA			Methylated	WT	WT	WT
TCGA-HT-7676	Glioma	Diffuse Glioma	Brain Lower Grade Glioma	26	oligodendroglioma	G II	Astro IDHm	G2	N	Yes	Yes	Mutant	IDHmut-non-codel	WT	No combined CNA			Unmethylated	Mutant	WT	WT
TCGA-HT-7677	Glioma	Diffuse Glioma	Brain Lower Grade Glioma	53	oligodendroglioma	G III	Oligo IDHm	G3	U	Yes	Yes	Mutant	IDHmut-codel	Mutant	No combined CNA			Methylated	WT	WT	WT
TCGA-HT-7680	Glioma	Diffuse Glioma	Brain Lower Grade Glioma	32	astrocytoma	G II	(?) UGG NOS	NA	Dx Gx	Yes	Yes	WT	IDHwt	WT	No combined CNA			Unmethylated	WT	WT	WT
TCGA-HT-7681	Glioma	Diffuse Glioma	Brain Lower Grade Glioma	29	oligoastrocytoma	G II	Oligo IDHm	G2	N	Yes	Yes	Mutant	IDHmut-codel	Mutant	No combined CNA			Methylated	WT	WT	WT
TCGA-HT-7684	Glioma	Diffuse Glioma	Brain Lower Grade Glioma	58	oligoastrocytoma	G III	Astro IDHm	G3	N	Yes	Yes	Mutant	IDHmut-non-codel	Mutant	No combined CNA			Methylated	WT	WT	WT
TCGA-HT-7686	Glioma	Diffuse Glioma	Brain Lower Grade Glioma	29	astrocytoma	G III	Astro IDHm	G3	U	Yes	Yes	Mutant	IDHmut-non-codel	WT	No combined CNA			Methylated	Mutant	WT	WT
TCGA-HT-7687	Glioma	Diffuse Glioma	Brain Lower Grade Glioma	74	oligodendroglioma	G III	Oligo IDHm	G3	U	Yes	Yes	Mutant	IDHmut-codel	Mutant	No combined CNA			Methylated	WT	WT	WT
TCGA-HT-7688	Glioma	Diffuse Glioma	Brain Lower Grade Glioma	59	oligodendroglioma	G III	Oligo IDHm	G3	U	Yes	Yes	Mutant	IDHmut-non-codel	WT	No combined CNA			Methylated	Mutant	WT	WT
TCGA-HT-7689	Glioma	Diffuse Glioma	Brain Lower Grade Glioma	58	oligodendroglioma	G II	Astro IDHm	G2	N	Yes	Yes	Mutant	IDHmut-non-codel	WT	No combined CNA			Methylated	Mutant	WT	WT
TCGA-HT-7690	Glioma	Diffuse Glioma	Brain Lower Grade Glioma	29	oligoastrocytoma	G III	Astro IDHm	G3	N	Yes	Yes	Mutant	IDHmut-non-codel	WT	No combined CNA			Methylated	Mutant	WT	WT
TCGA-HT-7691	Glioma	Diffuse Glioma	Brain Lower Grade Glioma	31	astrocytoma	G II	pLGG MAPK	G2	N	Yes	Yes	WT	IDHwt	WT	No combined CNA			Unmethylated	WT	WT	Fusion
TCGA-HT-7692	Glioma	Diffuse Glioma	Brain Lower Grade Glioma	43	oligoastrocytoma	G II	Oligo IDHm	G2	N	Yes	Yes	Mutant	IDHmut-codel	Mutant	No combined CNA			Methylated	WT	WT	WT
TCGA-HT-7693	Glioma	Diffuse Glioma	Brain Lower Grade Glioma	51	oligodendroglioma	G II	Astro IDHm	G2	N	Yes	Yes	Mutant	IDHmut-non-codel	WT	No combined CNA			Methylated	Mutant	WT	WT
TCGA-HT-7694	Glioma	Diffuse Glioma	Brain Lower Grade Glioma	60	oligodendroglioma	G III	Oligo IDHm	G3	U	Yes	Yes	Mutant	IDHmut-codel	Mutant	No combined CNA			Methylated	WT	WT	WT
TCGA-HT-7695	Glioma	Diffuse Glioma	Brain Lower Grade Glioma	29	oligodendroglioma	G II	Oligo IDHm	G2	U	Yes	Yes	Mutant	IDHmut-codel	Mutant	No combined CNA			Methylated	WT	WT	WT
TCGA-HT-7854	Glioma	Diffuse Glioma	Brain Lower Grade Glioma	62	astrocytoma	G II	GBM	G4	N	Yes	Yes	WT	IDHwt	Mutant	No combined CNA			Unmethylated	WT	WT	WT
TCGA-HT-7855	Glioma	Diffuse Glioma	Brain Lower Grade Glioma	39	astrocytoma	G III	Astro IDHm	G3	U	Yes	Yes	Mutant	IDHmut-non-codel	WT	No combined CNA			Methylated	Mutant	WT	WT
TCGA-HT-7856	Glioma	Diffuse Glioma	Brain Lower Grade Glioma	35	oligodendroglioma	G III	Oligo IDHm	G3	U	Yes	Yes	Mutant	IDHmut-codel	Mutant	No combined CNA			Methylated	WT	WT	WT
TCGA-HT-7857	Glioma	Diffuse Glioma	Brain Lower Grade Glioma	24	astrocytoma	G III	(?) HGG NOS	NA	Dx Gx	Yes	Yes	WT	IDHwt	WT	No combined CNA			Unmethylated	Mutant	WT	WT	homdel_rec	homdel_rec
TCGA-HT-7858	Glioma	Diffuse Glioma	Brain Lower Grade Glioma	28	astrocytoma	G II	Astro IDHm	G2	U	Yes	Yes	Mutant	IDHmut-non-codel	WT	No combined CNA			Methylated	Mutant	WT	WT
TCGA-HT-7860	Glioma	Diffuse Glioma	Brain Lower Grade Glioma	60	astrocytoma	G III	GBM	G4	N	Yes	Yes	WT	IDHwt	Mutant	Gain chr 7 & loss chr 10			Methylated	WT	WT	WT	homdel_rec	homdel_rec
TCGA-HT-7873	Glioma	Diffuse Glioma	Brain Lower Grade Glioma	29	oligoastrocytoma	G II	Astro IDHm	G2	N	Yes	Yes	Mutant	IDHmut-non-codel	WT	No combined CNA			Methylated	Mutant	WT	WT
TCGA-HT-7874	Glioma	Diffuse Glioma	Brain Lower Grade Glioma	41	oligodendroglioma	G III	Oligo IDHm	G3	U	Yes	Yes	Mutant	IDHmut-codel	Mutant	No combined CNA			Methylated	WT	WT	WT
TCGA-HT-7875	Glioma	Diffuse Glioma	Brain Lower Grade Glioma	56	oligodendroglioma	G II	Oligo IDHm	G2	U	Yes	Yes	Mutant	IDHmut-codel	Mutant	No combined CNA			Methylated	WT	WT	WT
TCGA-HT-7877	Glioma	Diffuse Glioma	Brain Lower Grade Glioma	20	oligodendroglioma	G II	Oligo IDHm	G2	U	Yes	Yes	Mutant	IDHmut-codel	Mutant	No combined CNA			Methylated	WT	WT	WT
TCGA-HT-7879	Glioma	Diffuse Glioma	Brain Lower Grade Glioma	31	oligoastrocytoma	G III	Astro IDHm	G3	N	Yes	Yes	Mutant	IDHmut-non-codel	WT	No combined CNA			Methylated	Mutant	WT	WT
TCGA-HT-7880	Glioma	Diffuse Glioma	Brain Lower Grade Glioma	30	oligoastrocytoma	G II	Astro IDHm	G2	N	Yes	Yes	Mutant	IDHmut-non-codel	WT	No combined CNA			Methylated	Mutant	WT	WT
TCGA-HT-7881	Glioma	Diffuse Glioma	Brain Lower Grade Glioma	38	oligodendroglioma	G II	Oligo IDHm	G2	U	Yes	Yes	Mutant	IDHmut-codel	Mutant	No combined CNA			Methylated	WT	WT	WT
TCGA-HT-7882	Glioma	Diffuse Glioma	Brain Lower Grade Glioma	66	oligodendroglioma	G III	GBM	G4	N	Yes	Yes	WT	IDHwt	Mutant	No combined CNA			Methylated	WT	WT	WT
TCGA-HT-7884	Glioma	Diffuse Glioma	Brain Lower Grade Glioma	44	astrocytoma	G II	Astro IDHm	G2	U	Yes	Yes	Mutant	IDHmut-non-codel	WT	No combined CNA			Methylated	Mutant	WT	WT
TCGA-HT-7902	Glioma	Diffuse Glioma	Brain Lower Grade Glioma	30	oligoastrocytoma	G II	Astro IDHm	G2	N	Yes	Yes	Mutant	IDHmut-non-codel	WT	No combined CNA			Methylated	Mutant	WT	WT
TCGA-HT-8010	Glioma	Diffuse Glioma	Brain Lower Grade Glioma	64	oligodendroglioma	G II	Oligo IDHm	G2	U	Yes	Yes	Mutant	IDHmut-codel	WT	No combined CNA			Methylated	WT	WT	WT
TCGA-HT-8011	Glioma	Diffuse Glioma	Brain Lower Grade Glioma	55	astrocytoma	G III	GBM	G4	N	Yes	Yes	WT	IDHwt	Mutant	Gain chr 7 & loss chr 10			Unmethylated	WT	WT	WT	homdel_rec	homdel_rec
TCGA-HT-8012	Glioma	Diffuse Glioma	Brain Lower Grade Glioma	30	oligodendroglioma	G II	Oligo IDHm	G2	U	Yes	Yes	Mutant	IDHmut-codel	Mutant	No combined CNA			Methylated	WT	WT	WT
TCGA-HT-8013	Glioma	Diffuse Glioma	Brain Lower Grade Glioma	37	oligoastrocytoma	G II	Astro IDHm	G2	N	Yes	Yes	Mutant	IDHmut-non-codel	WT	No combined CNA			Methylated	Mutant	WT	WT
TCGA-HT-8015	Glioma	Diffuse Glioma	Brain Lower Grade Glioma	21	astrocytoma	G II	(?) UGG NOS	NA	Dx Gx	Yes	Yes	WT	IDHwt	WT	No combined CNA			Unmethylated	WT	WT	WT
TCGA-HT-8018	Glioma	Diffuse Glioma	Brain Lower Grade Glioma	40	oligoastrocytoma	G II	Astro IDHm	G2	N	Yes	Yes	Mutant	IDHmut-non-codel	WT	No combined CNA			Methylated	WT	WT	WT
TCGA-HT-8019	Glioma	Diffuse Glioma	Brain Lower Grade Glioma	34	oligodendroglioma	G III	(?) HGG NOS	NA	Dx Gx	Yes	Yes	WT	IDHwt	WT	No combined CNA			Unmethylated	WT	WT	WT
TCGA-HT-8104	Glioma	Diffuse Glioma	Brain Lower Grade Glioma	51	astrocytoma	G III	GBM	G4	N	Yes	Yes	WT	IDHwt	Mutant	Gain chr 7 & loss chr 10	amp_rec		Unmethylated	WT	WT	WT	homdel_rec	homdel_rec
TCGA-HT-8105	Glioma	Diffuse Glioma	Brain Lower Grade Glioma	54	oligodendroglioma	G III	Oligo IDHm	G3	U	Yes	Yes	Mutant	IDHmut-codel	Mutant	No combined CNA			Methylated	WT	WT	WT
TCGA-HT-8106	Glioma	Diffuse Glioma	Brain Lower Grade Glioma	53	astrocytoma	G III	Astro IDHm	G3	U	Yes	Yes	Mutant	IDHmut-non-codel	WT	No combined CNA			Methylated	WT	WT	WT
TCGA-HT-8107	Glioma	Diffuse Glioma	Brain Lower Grade Glioma	62	oligodendroglioma	G II	(?) UGG NOS	NA	Dx Gx	Yes	Yes	WT	IDHwt	WT	No combined CNA			Methylated	WT	WT	WT
TCGA-HT-8108	Glioma	Diffuse Glioma	Brain Lower Grade Glioma	26	oligodendroglioma	G II	Astro IDHm	G2	N	Yes	Yes	Mutant	IDHmut-non-codel	WT	No combined CNA			Methylated	Mutant	WT	WT
TCGA-HT-8109	Glioma	Diffuse Glioma	Brain Lower Grade Glioma	64	oligodendroglioma	G III	Oligo IDHm	G3	U	Yes	Yes	Mutant	IDHmut-codel	Mutant	No combined CNA			Methylated	WT	WT	WT
TCGA-HT-8110	Glioma	Diffuse Glioma	Brain Lower Grade Glioma	57	astrocytoma	G III	GBM	G4	N	Yes	Yes	WT	IDHwt	Mutant	Gain chr 7 & loss chr 10	amp_rec	R3C	Methylated	WT	WT	WT	homdel_rec	homdel_rec
TCGA-HT-8111	Glioma	Diffuse Glioma	Brain Lower Grade Glioma	32	oligoastrocytoma	G III	Astro IDHm	G3	N	Yes	Yes	Mutant	IDHmut-non-codel	WT	No combined CNA			Methylated	WT	WT	WT
TCGA-HT-8113	Glioma	Diffuse Glioma	Brain Lower Grade Glioma	49	oligodendroglioma	G II	Astro IDHm	G2	N	Yes	Yes	Mutant	IDHmut-non-codel	Mutant	No combined CNA			Methylated	WT	WT	WT
TCGA-HT-8114	Glioma	Diffuse Glioma	Brain Lower Grade Glioma	36	oligoastrocytoma	G III	Astro IDHm	G3	N	Yes	Yes	Mutant	IDHmut-non-codel	WT	No combined CNA			Methylated	Mutant	WT	WT
TCGA-HT-8558	Glioma	Diffuse Glioma	Brain Lower Grade Glioma	29	oligodendroglioma	G II	(?) UGG NOS	NA	Dx Gx	Yes		WT	IDHwt	WT				Unmethylated	WT	WT	WT
TCGA-HT-8563	Glioma	Diffuse Glioma	Brain Lower Grade Glioma	30	astrocytoma	G III	Astro IDHm	G3	U	Yes	Yes	Mutant	IDHmut-non-codel	WT	No combined CNA			Unmethylated	Mutant	WT	WT
TCGA-HT-8564	Glioma	Diffuse Glioma	Brain Lower Grade Glioma	47	astrocytoma	G III	(?) HGG NOS	NA	Dx Gx	Yes	Yes	WT	IDHwt	WT	No combined CNA			Unmethylated	WT	WT	WT
TCGA-HT-A4DS	Glioma	Diffuse Glioma	Brain Lower Grade Glioma	55	astrocytoma	G III	GBM	G4	N	Yes	Yes	WT	IDHwt	Mutant	No combined CNA			Unmethylated	WT	WT	WT	homdel_rec	homdel_rec
TCGA-HT-A4DV	Glioma	Diffuse Glioma	Brain Lower Grade Glioma	51	oligodendroglioma	G III	Oligo IDHm	G3	U	Yes	Yes	Mutant	IDHmut-codel	Mutant	No combined CNA			Methylated	WT	WT	WT
TCGA-HT-A5R5	Glioma	Diffuse Glioma	Brain Lower Grade Glioma	33	oligodendroglioma	G II	Astro IDHm	G2	N	Yes	Yes	Mutant	IDHmut-non-codel	WT	No combined CNA			Methylated	Mutant	WT	WT
TCGA-HT-A5R7	Glioma	Diffuse Glioma	Brain Lower Grade Glioma	33	astrocytoma	G III	Astro IDHm	G3	U	Yes	Yes	Mutant	IDHmut-non-codel	WT	No combined CNA			Methylated	Mutant	WT	WT
TCGA-HT-A5R9	Glioma	Diffuse Glioma	Brain Lower Grade Glioma	48	oligodendroglioma	G III	Oligo IDHm	G3	U	Yes	Yes	Mutant	IDHmut-codel	Mutant	No combined CNA			Methylated	WT	WT	WT
TCGA-HT-A5RA	Glioma	Diffuse Glioma	Brain Lower Grade Glioma	65	astrocytoma	G III	GBM	G4	N	Yes	Yes	WT	IDHwt	Mutant	No combined CNA	amp_rec		Unmethylated	WT	WT	WT	homdel_rec	homdel_rec
TCGA-HT-A5RB	Glioma	Diffuse Glioma	Brain Lower Grade Glioma	24	astrocytoma	G II	Astro IDHm	G2	U	Yes	Yes	Mutant	IDHmut-non-codel	WT	No combined CNA			Methylated	Mutant	WT	WT
TCGA-HT-A5RC	Glioma	Diffuse Glioma	Brain Lower Grade Glioma	70	astrocytoma	G III	GBM	G4	N	Yes	Yes	WT	IDHwt	WT	Gain chr 7 & loss chr 10	amp_rec		Unmethylated	WT	WT	WT	homdel_rec	homdel_rec
TCGA-HT-A614	Glioma	Diffuse Glioma	Brain Lower Grade Glioma	47	oligoastrocytoma	G II	Astro IDHm	G2	N	Yes	Yes	Mutant	IDHmut-non-codel	WT	No combined CNA			Methylated	Mutant	WT	WT
TCGA-HT-A615	Glioma	Diffuse Glioma	Brain Lower Grade Glioma	38	oligodendroglioma	G II	Oligo IDHm	G2	U	Yes	Yes	Mutant	IDHmut-codel	Mutant	No combined CNA			Methylated	WT	WT	WT
TCGA-HT-A616	Glioma	Diffuse Glioma	Brain Lower Grade Glioma	36	astrocytoma	G II	Astro IDHm	G2	U	Yes	Yes	Mutant	IDHmut-non-codel	WT	No combined CNA			Methylated	Mutant	WT	WT
TCGA-HT-A617	Glioma	Diffuse Glioma	Brain Lower Grade Glioma	47	oligodendroglioma	G II	GBM	G4	N	Yes	Yes	WT	IDHwt	Mutant	Gain chr 7 & loss chr 10			Unmethylated	WT	WT	WT
TCGA-HT-A618	Glioma	Diffuse Glioma	Brain Lower Grade Glioma	37	astrocytoma	G III	Astro IDHm	G3	U	Yes	Yes	Mutant	IDHmut-non-codel	WT	No combined CNA			Methylated	Mutant	WT	WT
TCGA-HT-A619	Glioma	Diffuse Glioma	Brain Lower Grade Glioma	51	oligodendroglioma	G III	Oligo IDHm	G3	U	Yes	Yes	Mutant	IDHmut-codel	Mutant	No combined CNA			Methylated	WT	WT	WT
TCGA-HT-A61A	Glioma	Diffuse Glioma	Brain Lower Grade Glioma	20	oligodendroglioma	G II	(?) IDHm UG astro	G2	Gx	Yes		Mutant	IDHmut-non-codel	Mutant				Methylated	WT	WT
TCGA-HT-A61C	Glioma	Diffuse Glioma	Brain Lower Grade Glioma	66	oligodendroglioma	G III	GBM	G4	N	Yes	Yes	WT	IDHwt	Mutant	Gain chr 7 & loss chr 10			Unmethylated	WT	WT	WT	homdel_rec	homdel_rec
TCGA-HT-A74H	Glioma	Diffuse Glioma	Brain Lower Grade Glioma	62	astrocytoma	G III	GBM	G4	N	Yes	Yes	WT	IDHwt		Gain chr 7 & loss chr 10			Unmethylated	WT	WT	WT
TCGA-HT-A74J	Glioma	Diffuse Glioma	Brain Lower Grade Glioma	33	oligoastrocytoma	G II	Astro IDHm	G2	N	Yes	Yes	Mutant	IDHmut-non-codel		No combined CNA			Unmethylated	Mutant	WT	WT
TCGA-HT-A74O	Glioma	Diffuse Glioma	Brain Lower Grade Glioma	34	astrocytoma	G III	Astro IDHm	G3	U	Yes	Yes	Mutant	IDHmut-non-codel		No combined CNA			Methylated	Mutant	WT	WT
TCGA-HW-7486	Glioma	Diffuse Glioma	Brain Lower Grade Glioma	37	oligodendroglioma	G II	Oligo IDHm	G2	U	Yes	Yes	Mutant	IDHmut-codel	Mutant	No combined CNA			Methylated	WT	WT	WT
TCGA-HW-7487	Glioma	Diffuse Glioma	Brain Lower Grade Glioma	39	oligodendroglioma	G II	Oligo IDHm	G2	U	Yes	Yes	Mutant	IDHmut-codel	Mutant	No combined CNA			Methylated	WT	WT	WT
TCGA-HW-7489	Glioma	Diffuse Glioma	Brain Lower Grade Glioma	38	oligoastrocytoma	G II	Astro IDHm	G2	N	Yes	Yes	Mutant	IDHmut-non-codel	WT	No combined CNA			Methylated	Mutant	WT	WT
TCGA-HW-7490	Glioma	Diffuse Glioma	Brain Lower Grade Glioma	41	astrocytoma	G II	Astro IDHm	G2	U	Yes	Yes	Mutant	IDHmut-non-codel	WT	No combined CNA			Methylated	Mutant	WT	WT
TCGA-HW-7491	Glioma	Diffuse Glioma	Brain Lower Grade Glioma	35	oligodendroglioma	G II	Oligo IDHm	G2	U	Yes	Yes	Mutant	IDHmut-codel	Mutant	No combined CNA			Unmethylated	WT	WT	WT
TCGA-HW-7493	Glioma	Diffuse Glioma	Brain Lower Grade Glioma	40	astrocytoma	G II	(?) UGG NOS	NA	Dx Gx	Not tested	Yes				No combined CNA			Methylated			WT
TCGA-HW-7495	Glioma	Diffuse Glioma	Brain Lower Grade Glioma	45	oligodendroglioma	G II	Oligo IDHm	G2	U	Yes	Yes	Mutant	IDHmut-codel	Mutant	No combined CNA			Methylated	WT	WT	WT
TCGA-HW-8319	Glioma	Diffuse Glioma	Brain Lower Grade Glioma	34	astrocytoma	G III	Astro IDHm	G3	U	Yes	Yes	Mutant	IDHmut-non-codel	WT	No combined CNA			Unmethylated	Mutant	WT	WT
TCGA-HW-8320	Glioma	Diffuse Glioma	Brain Lower Grade Glioma	36	astrocytoma	G III	Astro IDHm	G3	U	Yes	Yes	Mutant	IDHmut-non-codel	WT	No combined CNA			Methylated	WT	WT	WT
TCGA-HW-8321	Glioma	Diffuse Glioma	Brain Lower Grade Glioma	31	astrocytoma	G III	Astro IDHm	G3	U	Yes	Yes	Mutant	IDHmut-non-codel	WT	No combined CNA			Methylated	WT	WT	WT
TCGA-HW-8322	Glioma	Diffuse Glioma	Brain Lower Grade Glioma	39	oligodendroglioma	G II	Oligo IDHm	G2	U	Yes	Yes	Mutant	IDHmut-codel	Mutant	No combined CNA			Methylated	WT	WT	WT
TCGA-HW-A5KJ	Glioma	Diffuse Glioma	Brain Lower Grade Glioma	68	oligodendroglioma	G III	Oligo IDHm	G3	U	Yes	Yes	Mutant	IDHmut-codel	Mutant	No combined CNA			Methylated	WT	WT	WT
TCGA-HW-A5KK	Glioma	Diffuse Glioma	Brain Lower Grade Glioma	64	astrocytoma	G III	GBM	G4	N	Yes	Yes	WT	IDHwt	Mutant	No combined CNA	amp_rec		Methylated	WT	WT	WT	homdel_rec	homdel_rec
TCGA-HW-A5KL	Glioma	Diffuse Glioma	Brain Lower Grade Glioma	42	astrocytoma	G II	Astro IDHm	G2	U	Yes	Yes	Mutant	IDHmut-non-codel	WT	No combined CNA			Methylated	Mutant	WT	WT
TCGA-HW-A5KM	Glioma	Diffuse Glioma	Brain Lower Grade Glioma	35	astrocytoma	G II	Astro IDHm	G2	U	Yes	Yes	Mutant	IDHmut-non-codel	WT	No combined CNA			Methylated	WT	WT	WT
TCGA-IK-7675	Glioma	Diffuse Glioma	Brain Lower Grade Glioma	43	oligodendroglioma	G II	Astro IDHm	G2	N	Yes	Yes	Mutant	IDHmut-non-codel	WT	No combined CNA			Methylated	Mutant	WT	WT
TCGA-IK-8125	Glioma	Diffuse Glioma	Brain Lower Grade Glioma	62	oligoastrocytoma	G III	Oligo IDHm	G3	N	Yes	Yes	Mutant	IDHmut-codel	Mutant	No combined CNA			Methylated	WT	WT	WT
TCGA-KT-A74X	Glioma	Diffuse Glioma	Brain Lower Grade Glioma	26	oligoastrocytoma	G III	Oligo IDHm	G3	N	Yes	Yes	Mutant	IDHmut-codel		No combined CNA			Methylated	WT	WT	WT
TCGA-KT-A7W1	Glioma	Diffuse Glioma	Brain Lower Grade Glioma	45	astrocytoma	G III	GBM	G4	N	Yes	Yes	WT	IDHwt		Gain chr 7 & loss chr 10	amp_rec		Methylated	WT	WT	WT	homdel_rec	homdel_rec
TCGA-OX-A56R	Glioma	Diffuse Glioma	Glioblastoma multiforme	68	glioblastoma	G IV	GBM	G4	U	Yes	Yes	WT	IDHwt		Gain chr 7 & loss chr 10	amp_rec		Methylated	WT	WT		homdel_rec	homdel_rec
TCGA-P5-A5ET	Glioma	Diffuse Glioma	Brain Lower Grade Glioma	27	oligodendroglioma	G II	Oligo IDHm	G2	U	Yes	Yes	Mutant	IDHmut-codel	Mutant	No combined CNA			Methylated	WT	WT	WT
TCGA-P5-A5EU	Glioma	Diffuse Glioma	Brain Lower Grade Glioma	35	astrocytoma	G III	Astro IDHm	G4	N	Yes	Yes	Mutant	IDHmut-non-codel	WT	No combined CNA			Unmethylated	Mutant	WT	WT	homdel_rec	homdel_rec
TCGA-P5-A5EV	Glioma	Diffuse Glioma	Brain Lower Grade Glioma	39	astrocytoma	G II	Astro IDHm	G2	U	Yes	Yes	Mutant	IDHmut-non-codel	WT	No combined CNA			Methylated	Mutant	WT	WT
TCGA-P5-A5EW	Glioma	Diffuse Glioma	Brain Lower Grade Glioma	20	astrocytoma	G II	Astro IDHm	G2	U	Yes	Yes	Mutant	IDHmut-non-codel	WT	No combined CNA			Methylated	Mutant	WT	WT
TCGA-P5-A5EX	Glioma	Diffuse Glioma	Brain Lower Grade Glioma	41	oligodendroglioma	G III	Oligo IDHm	G3	U	Yes	Yes	Mutant	IDHmut-codel	Mutant	No combined CNA			Methylated	WT	WT	WT
TCGA-P5-A5EY	Glioma	Diffuse Glioma	Brain Lower Grade Glioma	21	astrocytoma	G II	(?) UGG NOS	NA	Dx Gx	Yes	Yes	WT	IDHwt	WT	No combined CNA			Unmethylated	WT	WT	WT
TCGA-P5-A5EZ	Glioma	Diffuse Glioma	Brain Lower Grade Glioma	39	astrocytoma	G III	Astro IDHm	G3	U	Yes	Yes	Mutant	IDHmut-non-codel	WT	No combined CNA			Methylated	WT	WT	WT
TCGA-P5-A5F0	Glioma	Diffuse Glioma	Brain Lower Grade Glioma	33	oligodendroglioma	G II	Oligo IDHm	G2	U	Yes	Yes	Mutant	IDHmut-codel	Mutant	No combined CNA			Methylated	WT	WT	WT
TCGA-P5-A5F1	Glioma	Diffuse Glioma	Brain Lower Grade Glioma	30	astrocytoma	G II	Astro IDHm	G2	U	Yes	Yes	Mutant	IDHmut-non-codel	WT	No combined CNA			Unmethylated	Mutant	WT	WT
TCGA-P5-A5F2	Glioma	Diffuse Glioma	Brain Lower Grade Glioma	36	astrocytoma	G II	Astro IDHm	G2	U	Yes	Yes	Mutant	IDHmut-non-codel	WT	No combined CNA			Methylated	Mutant	WT	WT
TCGA-P5-A5F4	Glioma	Diffuse Glioma	Brain Lower Grade Glioma	35	oligodendroglioma	G III	Oligo IDHm	G3	U	Yes	Yes	Mutant	IDHmut-non-codel	WT	No combined CNA			Methylated	WT	WT	WT
TCGA-P5-A5F6	Glioma	Diffuse Glioma	Brain Lower Grade Glioma	26	oligodendroglioma	G II	(?) UGG NOS	NA	Dx Gx	Yes	Yes	WT	IDHwt	WT	No combined CNA			Unmethylated	WT	WT	WT
TCGA-P5-A72U	Glioma	Diffuse Glioma	Brain Lower Grade Glioma	71	oligodendroglioma	G III	GBM	G4	N	Yes	Yes	WT	IDHwt		Gain chr 7 & loss chr 10			Methylated	WT	WT	WT
TCGA-P5-A72W	Glioma	Diffuse Glioma	Brain Lower Grade Glioma	35	astrocytoma	G III	Astro IDHm	G3	U	Yes	Yes	Mutant	IDHmut-non-codel		No combined CNA			Unmethylated	Mutant	WT	WT
TCGA-P5-A72X	Glioma	Diffuse Glioma	Brain Lower Grade Glioma	21	astrocytoma	G III	Astro IDHm	G3	U	Yes	Yes	Mutant	IDHmut-non-codel		No combined CNA			Methylated	WT	WT	WT
TCGA-P5-A72Z	Glioma	Diffuse Glioma	Brain Lower Grade Glioma	64	oligodendroglioma	G III	Oligo IDHm	G3	U	Yes	Yes	Mutant	IDHmut-codel		No combined CNA			Methylated	WT	WT	WT
TCGA-P5-A730	Glioma	Diffuse Glioma	Brain Lower Grade Glioma	22	oligoastrocytoma	G III	Oligo IDHm	G3	N	Yes	Yes	Mutant	IDHmut-codel		No combined CNA			Methylated	WT	WT	WT
TCGA-P5-A731	Glioma	Diffuse Glioma	Brain Lower Grade Glioma	59	oligoastrocytoma	G II	Astro IDHm	G2	N	Yes	Yes	Mutant	IDHmut-non-codel		No combined CNA			Methylated	WT	WT	WT
TCGA-P5-A733	Glioma	Diffuse Glioma	Brain Lower Grade Glioma	52	astrocytoma	G II	Astro IDHm	G2	U	Yes	Yes	Mutant	IDHmut-non-codel		No combined CNA			Methylated	Mutant	WT	WT
TCGA-QH-A65R	Glioma	Diffuse Glioma	Brain Lower Grade Glioma	38	oligodendroglioma	G III	Oligo IDHm	G3	U	Yes	Yes	Mutant	IDHmut-codel		No combined CNA			Methylated	WT	WT	WT
TCGA-QH-A65S	Glioma	Diffuse Glioma	Brain Lower Grade Glioma	32	oligoastrocytoma	G II	Astro IDHm	G2	N	Yes	Yes	Mutant	IDHmut-non-codel	WT	No combined CNA			Methylated	Mutant	WT	WT
TCGA-QH-A65V	Glioma	Diffuse Glioma	Brain Lower Grade Glioma	43	oligodendroglioma	G II	Oligo IDHm	G2	U	Yes	Yes	Mutant	IDHmut-codel	Mutant	No combined CNA			Methylated	WT	WT	WT
TCGA-QH-A65X	Glioma	Diffuse Glioma	Brain Lower Grade Glioma	28	oligoastrocytoma	G III	Oligo IDHm	G3	N	Yes	Yes	Mutant	IDHmut-codel		No combined CNA			Methylated	WT	WT	WT
TCGA-QH-A65Z	Glioma	Diffuse Glioma	Brain Lower Grade Glioma	54	oligodendroglioma	G II	Oligo IDHm	G2	U	Yes	Yes	Mutant	IDHmut-codel	Mutant	No combined CNA			Methylated	WT	WT	WT
TCGA-QH-A6CS	Glioma	Diffuse Glioma	Brain Lower Grade Glioma	41	astrocytoma	G III	GBM	G4	N	Yes	Yes	WT	IDHwt		Gain chr 7 & loss chr 10			Unmethylated	WT	WT
TCGA-QH-A6CU	Glioma	Diffuse Glioma	Brain Lower Grade Glioma	52	oligodendroglioma	G III	Oligo IDHm	G3	U	Yes	Yes	Mutant	IDHmut-codel		No combined CNA			Methylated	WT	WT	WT
TCGA-QH-A6CV	Glioma	Diffuse Glioma	Brain Lower Grade Glioma	51	oligoastrocytoma	G III	GBM	G4	N	Yes	Yes	WT	IDHwt		Gain chr 7 & loss chr 10	amp_rec		Unmethylated	WT	WT	WT
TCGA-QH-A6CW	Glioma	Diffuse Glioma	Brain Lower Grade Glioma	43	oligoastrocytoma	G III	Astro IDHm	G3	N	Yes	Yes	Mutant	IDHmut-non-codel		No combined CNA			Methylated	Mutant	WT	WT
TCGA-QH-A6CX	Glioma	Diffuse Glioma	Brain Lower Grade Glioma	66	astrocytoma	G II	GBM	G4	N	Yes	Yes	WT	IDHwt		No combined CNA	amp_rec		Unmethylated	WT	WT	WT	homdel_rec	homdel_rec
TCGA-QH-A6CY	Glioma	Diffuse Glioma	Brain Lower Grade Glioma	38	oligoastrocytoma	G III	Oligo IDHm	G3	N	Yes	Yes	Mutant	IDHmut-codel		No combined CNA			Methylated	WT	WT	WT
TCGA-QH-A6CZ	Glioma	Diffuse Glioma	Brain Lower Grade Glioma	38	oligoastrocytoma	G II	Oligo IDHm	G2	N	Yes	Yes	Mutant	IDHmut-codel		No combined CNA			Methylated	WT	WT	WT
TCGA-QH-A6X3	Glioma	Diffuse Glioma	Brain Lower Grade Glioma	27	oligoastrocytoma	G II	Astro IDHm	G2	N	Yes	Yes	Mutant	IDHmut-non-codel		No combined CNA			Methylated	Mutant	WT	WT
TCGA-QH-A6X4	Glioma	Diffuse Glioma	Brain Lower Grade Glioma	47	oligoastrocytoma	G III	Oligo IDHm	G3	N	Yes	Yes	Mutant	IDHmut-codel		No combined CNA			Methylated	WT	WT	WT
TCGA-QH-A6X5	Glioma	Diffuse Glioma	Brain Lower Grade Glioma	58	oligoastrocytoma	G II	Oligo IDHm	G2	N	Yes	Yes	Mutant	IDHmut-codel		No combined CNA			Methylated	WT	WT	WT
TCGA-QH-A6X8	Glioma	Diffuse Glioma	Brain Lower Grade Glioma	56	oligodendroglioma	G III	Oligo IDHm	G3	U	Yes	Yes	Mutant	IDHmut-codel		No combined CNA			Methylated	WT	WT	WT
TCGA-QH-A6X9	Glioma	Diffuse Glioma	Brain Lower Grade Glioma	73	oligodendroglioma	G II	Astro IDHm	G2	N	Yes	Yes	Mutant	IDHmut-non-codel		No combined CNA			Methylated	Mutant	WT	WT
TCGA-QH-A6XA	Glioma	Diffuse Glioma	Brain Lower Grade Glioma	23	oligoastrocytoma	G II	Astro IDHm	G2	N	Yes	Yes	Mutant	IDHmut-non-codel		No combined CNA			Methylated	Mutant	WT	WT
TCGA-QH-A6XC	Glioma	Diffuse Glioma	Brain Lower Grade Glioma	48	astrocytoma	G III	GBM	G4	N	Yes	Yes	WT	IDHwt		Gain chr 7 & loss chr 10	amp_rec		Methylated	WT	WT	WT	homdel_rec	homdel_rec
TCGA-QH-A86X	Glioma	Diffuse Glioma	Brain Lower Grade Glioma	33	oligodendroglioma	G II	Oligo IDHm	G2	U	Yes	Yes	Mutant	IDHmut-codel		No combined CNA			Methylated	WT	WT	WT
TCGA-QH-A870	Glioma	Diffuse Glioma	Brain Lower Grade Glioma	38	oligoastrocytoma	G III	Astro IDHm	G3	N	Yes	Yes	Mutant	IDHmut-non-codel		No combined CNA			Methylated	Mutant	WT	WT
TCGA-R8-A6MK	Glioma	Diffuse Glioma	Brain Lower Grade Glioma	40	oligodendroglioma	G II	Oligo IDHm	G2	U	Yes	Yes	Mutant	IDHmut-codel		No combined CNA			Methylated	WT	WT	WT
TCGA-R8-A6ML	Glioma	Diffuse Glioma	Brain Lower Grade Glioma	52	oligodendroglioma	G III	Oligo IDHm	G3	U	Yes	Yes	Mutant	IDHmut-codel		No combined CNA			Methylated	WT	WT	WT
TCGA-R8-A6MO	Glioma	Diffuse Glioma	Brain Lower Grade Glioma	53	oligodendroglioma	G II	Oligo IDHm	G2	U	Yes	Yes	Mutant	IDHmut-codel		No combined CNA			Methylated	WT	WT	WT
TCGA-R8-A73M	Glioma	Diffuse Glioma	Brain Lower Grade Glioma	48	oligodendroglioma	G II	Oligo IDHm	G2	U	Yes	Yes	Mutant	IDHmut-codel		No combined CNA			Methylated	WT	WT	WT
TCGA-RR-A6KA	Glioma	Diffuse Glioma	Glioblastoma multiforme	72	glioblastoma	G IV	GBM	G4	U	Yes	Yes	WT	IDHwt		No combined CNA			Methylated	WT	WT		homdel_rec	homdel_rec
TCGA-RR-A6KC	Glioma	Diffuse Glioma	Glioblastoma multiforme	55	glioblastoma	G IV	GBM	G4	U	Yes	Yes	WT	IDHwt		Gain chr 7 & loss chr 10	amp_rec		Unmethylated	WT	WT		homdel_rec	homdel_rec
TCGA-S9-A6TS	Glioma	Diffuse Glioma	Brain Lower Grade Glioma	48	astrocytoma	G III	Astro IDHm	G3	U	Yes	Yes	Mutant	IDHmut-non-codel		No combined CNA			Methylated	Mutant	WT	WT
TCGA-S9-A6TU	Glioma	Diffuse Glioma	Brain Lower Grade Glioma	38	astrocytoma	G II	Astro IDHm	G2	U	Yes	Yes	Mutant	IDHmut-non-codel		No combined CNA			Methylated	WT	WT	WT
TCGA-S9-A6TV	Glioma	Diffuse Glioma	Brain Lower Grade Glioma	50	oligoastrocytoma	G III	Astro IDHm	G3	N	Yes	Yes	Mutant	IDHmut-non-codel		No combined CNA			Methylated	Mutant	WT	WT
TCGA-S9-A6TW	Glioma	Diffuse Glioma	Brain Lower Grade Glioma	40	oligodendroglioma	G III	Oligo IDHm	G3	U	Yes	Yes	Mutant	IDHmut-codel		No combined CNA			Methylated	WT	WT	WT
TCGA-S9-A6TX	Glioma	Diffuse Glioma	Brain Lower Grade Glioma	46	oligodendroglioma	G III	Oligo IDHm	G3	U	Yes	Yes	Mutant	IDHmut-codel		No combined CNA			Methylated	WT	WT	WT
TCGA-S9-A6TY	Glioma	Diffuse Glioma	Brain Lower Grade Glioma	50	oligodendroglioma	G II	Oligo IDHm	G2	U	Yes	Yes	Mutant	IDHmut-codel		No combined CNA			Methylated	WT	WT	WT
TCGA-S9-A6TZ	Glioma	Diffuse Glioma	Brain Lower Grade Glioma	39	astrocytoma	G II	Astro IDHm	G2	U	Yes	Yes	Mutant	IDHmut-non-codel		No combined CNA			Methylated	WT	WT	WT
TCGA-S9-A6U0	Glioma	Diffuse Glioma	Brain Lower Grade Glioma	46	astrocytoma	G III	GBM	G4	N	Yes	Yes	WT	IDHwt		Gain chr 7 & loss chr 10	amp_rec		Methylated	WT	WT	WT	homdel_rec	homdel_rec
TCGA-S9-A6U1	Glioma	Diffuse Glioma	Brain Lower Grade Glioma	22	astrocytoma	G III	Astro IDHm	G3	U	Yes	Yes	Mutant	IDHmut-non-codel		No combined CNA			Methylated	Mutant	WT	WT
TCGA-S9-A6U2	Glioma	Diffuse Glioma	Brain Lower Grade Glioma	48	oligodendroglioma	G II	Oligo IDHm	G2	U	Yes	Yes	Mutant	IDHmut-codel		No combined CNA			Methylated	WT	WT	WT
TCGA-S9-A6U5	Glioma	Diffuse Glioma	Brain Lower Grade Glioma	33	astrocytoma	G II	Oligo IDHm	G2	N	Yes	Yes	Mutant	IDHmut-codel		No combined CNA			Methylated	WT	WT	WT
TCGA-S9-A6U6	Glioma	Diffuse Glioma	Brain Lower Grade Glioma	28	astrocytoma	G III	Astro IDHm	G3	U	Yes	Yes	Mutant	IDHmut-non-codel		No combined CNA			Methylated	Mutant	WT	WT
TCGA-S9-A6U8	Glioma	Diffuse Glioma	Brain Lower Grade Glioma	24	astrocytoma	G II	Astro IDHm	G2	U	Yes	Yes	Mutant	IDHmut-non-codel		No combined CNA			Methylated	Mutant	WT	WT
TCGA-S9-A6U9	Glioma	Diffuse Glioma	Brain Lower Grade Glioma	36	astrocytoma	G III	Astro IDHm	G3	U	Yes	Yes	Mutant	IDHmut-non-codel		No combined CNA			Methylated	Mutant	WT	WT
TCGA-S9-A6UA	Glioma	Diffuse Glioma	Brain Lower Grade Glioma	66	astrocytoma	G III	(?) HGG NOS	NA	Dx Gx	Yes	Yes	WT	IDHwt		No combined CNA			Methylated	Mutant	WT	WT	homdel_rec	homdel_rec
TCGA-S9-A6UB	Glioma	Diffuse Glioma	Brain Lower Grade Glioma	52	oligodendroglioma	G II	Oligo IDHm	G2	U	Yes	Yes	Mutant	IDHmut-codel		No combined CNA			Methylated	WT	WT	WT
TCGA-S9-A6WD	Glioma	Diffuse Glioma	Brain Lower Grade Glioma	58	oligodendroglioma	G III	Oligo IDHm	G3	U	Yes	Yes	Mutant	IDHmut-codel		No combined CNA			Methylated	WT	WT	WT
TCGA-S9-A6WE	Glioma	Diffuse Glioma	Brain Lower Grade Glioma	34	oligodendroglioma	G II	Oligo IDHm	G2	U	Yes	Yes	Mutant	IDHmut-codel		No combined CNA			Methylated	WT	WT	WT
TCGA-S9-A6WG	Glioma	Diffuse Glioma	Brain Lower Grade Glioma	31	astrocytoma	G III	Astro IDHm	G3	U	Yes	Yes	Mutant	IDHmut-non-codel		No combined CNA			Methylated	Mutant	WT	WT
TCGA-S9-A6WH	Glioma	Diffuse Glioma	Brain Lower Grade Glioma	73	oligoastrocytoma	G II	Oligo IDHm	G2	N	Yes	Yes	Mutant	IDHmut-codel		No combined CNA			Methylated	WT	WT	WT
TCGA-S9-A6WI	Glioma	Diffuse Glioma	Brain Lower Grade Glioma	56	oligoastrocytoma	G II	Astro IDHm	G2	N	Yes	Yes	Mutant	IDHmut-non-codel		No combined CNA			Methylated	WT	WT	WT
TCGA-S9-A6WL	Glioma	Diffuse Glioma	Brain Lower Grade Glioma	52	astrocytoma	G III	Oligo IDHm	G3	N	Yes	Yes	Mutant	IDHmut-codel		No combined CNA			Methylated	WT	WT	WT
TCGA-S9-A6WM	Glioma	Diffuse Glioma	Brain Lower Grade Glioma	59	astrocytoma	G III	GBM	G4	N	Yes	Yes	WT	IDHwt		Gain chr 7 & loss chr 10	amp_rec		Unmethylated	WT	WT	WT	homdel_rec	homdel_rec
TCGA-S9-A6WN	Glioma	Diffuse Glioma	Brain Lower Grade Glioma	38	astrocytoma	G III	Oligo IDHm	G3	N	Yes	Yes	Mutant	IDHmut-codel		No combined CNA			Methylated	WT	WT	WT
TCGA-S9-A6WO	Glioma	Diffuse Glioma	Brain Lower Grade Glioma	29	astrocytoma	G II	Astro IDHm	G2	U	Yes	Yes	Mutant	IDHmut-non-codel		No combined CNA			Methylated	Mutant	WT	WT
TCGA-S9-A6WP	Glioma	Diffuse Glioma	Brain Lower Grade Glioma	42	oligoastrocytoma	G III	Oligo IDHm	G3	N	Yes	Yes	Mutant	IDHmut-codel		No combined CNA			Methylated	WT	WT	WT
TCGA-S9-A6WQ	Glioma	Diffuse Glioma	Brain Lower Grade Glioma	57	oligoastrocytoma	G II	Astro IDHm	G2	N	Yes	Yes	Mutant	IDHmut-non-codel		No combined CNA			Methylated	Mutant	WT	WT
TCGA-S9-A7IQ	Glioma	Diffuse Glioma	Brain Lower Grade Glioma	45	oligoastrocytoma	G II	Oligo IDHm	G2	N	Yes	Yes	Mutant	IDHmut-codel		No combined CNA			Methylated	WT	WT	WT
TCGA-S9-A7IS	Glioma	Diffuse Glioma	Brain Lower Grade Glioma	33	astrocytoma	G III	Astro IDHm	G4	N	Yes	Yes	Mutant	IDHmut-non-codel		No combined CNA			Methylated	Mutant	WT	WT	homdel_rec	homdel_rec
TCGA-S9-A7IX	Glioma	Diffuse Glioma	Brain Lower Grade Glioma	57	astrocytoma	G III	GBM	G4	N	Yes	Yes	WT	IDHwt		Gain chr 7 & loss chr 10	amp_rec		Unmethylated	WT	WT	WT	homdel_rec	homdel_rec
TCGA-S9-A7IY	Glioma	Diffuse Glioma	Brain Lower Grade Glioma	39	oligoastrocytoma	G III	Oligo IDHm	G3	N	Yes	Yes	Mutant	IDHmut-codel		No combined CNA			Methylated	WT	WT	WT
TCGA-S9-A7IZ	Glioma	Diffuse Glioma	Brain Lower Grade Glioma	48	astrocytoma	G III	Astro IDHm	G3	U	Yes	Yes	Mutant	IDHmut-non-codel		No combined CNA			Methylated	Mutant	WT	WT
TCGA-S9-A7J0	Glioma	Diffuse Glioma	Brain Lower Grade Glioma	30	oligodendroglioma	G III	Astro IDHm	G4	N	Yes	Yes	Mutant	IDHmut-non-codel		No combined CNA			Methylated	WT	WT	WT	homdel_rec	homdel_rec
TCGA-S9-A7J1	Glioma	Diffuse Glioma	Brain Lower Grade Glioma	43	oligodendroglioma	G II	Oligo IDHm	G2	U	Yes	Yes	Mutant	IDHmut-codel		No combined CNA			Methylated	WT	WT	WT
TCGA-S9-A7J2	Glioma	Diffuse Glioma	Brain Lower Grade Glioma	25	oligodendroglioma	G III	Oligo IDHm	G3	U	Yes	Yes	Mutant	IDHmut-codel		No combined CNA			Methylated	WT	WT	WT
TCGA-S9-A7J3	Glioma	Diffuse Glioma	Brain Lower Grade Glioma	52	oligodendroglioma	G III	Oligo IDHm	G3	U	Yes	Yes	Mutant	IDHmut-codel		No combined CNA			Methylated	WT	WT	WT
TCGA-S9-A7QW	Glioma	Diffuse Glioma	Brain Lower Grade Glioma	54	astrocytoma	G III	Astro IDHm	G3	U	Yes	Yes	Mutant	IDHmut-non-codel		No combined CNA			Methylated	Mutant	WT	WT
TCGA-S9-A7QX	Glioma	Diffuse Glioma	Brain Lower Grade Glioma	36	astrocytoma	G III	Astro IDHm	G3	U	Yes	Yes	Mutant	IDHmut-non-codel		No combined CNA			Methylated	Mutant	WT	WT
TCGA-S9-A7QY	Glioma	Diffuse Glioma	Brain Lower Grade Glioma	35	oligoastrocytoma	G II	Oligo IDHm	G2	N	Yes	Yes	Mutant	IDHmut-codel		No combined CNA			Methylated	WT	WT	WT
TCGA-S9-A7QZ	Glioma	Diffuse Glioma	Brain Lower Grade Glioma	41	oligodendroglioma	G II	Oligo IDHm	G2	U	Yes	Yes	Mutant	IDHmut-codel		No combined CNA			Methylated	WT	WT	WT
TCGA-S9-A7R1	Glioma	Diffuse Glioma	Brain Lower Grade Glioma	35	oligodendroglioma	G II	Oligo IDHm	G2	U	Yes	Yes	Mutant	IDHmut-codel		No combined CNA			Methylated	WT	WT	WT
TCGA-S9-A7R2	Glioma	Diffuse Glioma	Brain Lower Grade Glioma	69	astrocytoma	G III	GBM	G4	N	Yes	Yes	WT	IDHwt		Gain chr 7 & loss chr 10			Unmethylated	WT	WT	WT
TCGA-S9-A7R3	Glioma	Diffuse Glioma	Brain Lower Grade Glioma	28	astrocytoma	G II	Astro IDHm	G2	U	Yes	Yes	Mutant	IDHmut-non-codel		No combined CNA			Methylated	WT	WT	WT
TCGA-S9-A7R4	Glioma	Diffuse Glioma	Brain Lower Grade Glioma	46	astrocytoma	G III	Astro IDHm	G3	U	Yes	Yes	Mutant	IDHmut-non-codel		No combined CNA			Methylated	WT	WT	WT
TCGA-S9-A7R7	Glioma	Diffuse Glioma	Brain Lower Grade Glioma	27	astrocytoma	G II	Astro IDHm	G2	U	Yes	Yes	Mutant	IDHmut-non-codel		No combined CNA			Methylated	Mutant	WT	WT
TCGA-S9-A7R8	Glioma	Diffuse Glioma	Brain Lower Grade Glioma	44	astrocytoma	G III	Astro IDHm	G3	U	Yes	Yes	Mutant	IDHmut-non-codel		No combined CNA			Methylated	Mutant	WT	WT
TCGA-S9-A89V	Glioma	Diffuse Glioma	Brain Lower Grade Glioma	70	astrocytoma	G III	(?) HGG NOS	NA	Dx Gx	Yes	Yes	WT	IDHwt		No combined CNA			Methylated	Mutant	WT	WT
TCGA-S9-A89Z	Glioma	Diffuse Glioma	Brain Lower Grade Glioma	40	astrocytoma	G III	Astro IDHm	G4	N	Yes	Yes	Mutant	IDHmut-non-codel		No combined CNA			Methylated	WT	WT	WT	homdel_rec	homdel_rec
TCGA-TM-A7C3	Glioma	Diffuse Glioma	Brain Lower Grade Glioma	43	astrocytoma	G III	GBM	G4	N	Yes	Yes	WT	IDHwt		Gain chr 7 & loss chr 10	amp_rec		Methylated	WT	WT	WT
TCGA-TM-A7C4	Glioma	Diffuse Glioma	Brain Lower Grade Glioma	39	astrocytoma	G II	Astro IDHm	G2	U	Yes	Yes	Mutant	IDHmut-non-codel		No combined CNA			Methylated	Mutant	WT	WT
TCGA-TM-A7C5	Glioma	Diffuse Glioma	Brain Lower Grade Glioma	30	oligoastrocytoma	G II	Oligo IDHm	G2	N	Yes	Yes	Mutant	IDHmut-codel		No combined CNA			Methylated	WT	WT	WT
TCGA-TM-A7CA	Glioma	Diffuse Glioma	Brain Lower Grade Glioma	44	astrocytoma	G II	Astro IDHm	G2	U	Yes	Yes	Mutant	IDHmut-non-codel		No combined CNA			Methylated	Mutant	WT	WT
TCGA-TM-A7CF	Glioma	Diffuse Glioma	Brain Lower Grade Glioma	41	astrocytoma	G II	Astro IDHm	G2	U	Yes	Yes	Mutant	IDHmut-non-codel	WT	No combined CNA			Methylated	WT	WT	WT
TCGA-TM-A84B	Glioma	Diffuse Glioma	Brain Lower Grade Glioma	40	astrocytoma	G III	GBM	G4	N	Yes	Yes	WT	IDHwt		Gain chr 7 & loss chr 10			Unmethylated	WT	WT	WT
TCGA-TM-A84C	Glioma	Diffuse Glioma	Brain Lower Grade Glioma	32	astrocytoma	G II	DMG K27a	G4	N	Yes	Yes	WT	IDHwt		No combined CNA		K28M	Unmethylated	WT	WT	WT
TCGA-TM-A84F	Glioma	Diffuse Glioma	Brain Lower Grade Glioma	48	astrocytoma	G III	Astro IDHm	G3	U	Yes	Yes	Mutant	IDHmut-non-codel		No combined CNA			Methylated	WT	WT	WT
TCGA-TM-A84G	Glioma	Diffuse Glioma	Brain Lower Grade Glioma	54	oligodendroglioma	G III	Oligo IDHm	G3	U	Yes	Yes	Mutant	IDHmut-codel		No combined CNA			Methylated	WT	WT	WT
TCGA-TM-A84H	Glioma	Diffuse Glioma	Brain Lower Grade Glioma	44	oligoastrocytoma	G III	Astro IDHm	G3	N	Yes	Yes	Mutant	IDHmut-non-codel		No combined CNA			Methylated	Mutant	WT	WT
TCGA-TM-A84I	Glioma	Diffuse Glioma	Brain Lower Grade Glioma	30	astrocytoma	G III	Astro IDHm	G3	U	Yes	Yes	Mutant	IDHmut-non-codel		No combined CNA			Methylated	Mutant	WT	WT
TCGA-TM-A84J	Glioma	Diffuse Glioma	Brain Lower Grade Glioma	63	oligodendroglioma	G III	(?) HGG NOS	NA	Dx Gx	Yes	Yes	WT	IDHwt		No combined CNA			Unmethylated	WT	WT	WT
TCGA-TM-A84L	Glioma	Diffuse Glioma	Brain Lower Grade Glioma	31	oligoastrocytoma	G II	Astro IDHm	G2	N	Yes	Yes	Mutant	IDHmut-non-codel		No combined CNA			Methylated	Mutant	WT	WT
TCGA-TM-A84M	Glioma	Diffuse Glioma	Brain Lower Grade Glioma	40	oligodendroglioma	G III	Oligo IDHm	G3	U	Yes	Yes	Mutant	IDHmut-codel		No combined CNA			Methylated	WT	WT	WT
TCGA-TM-A84O	Glioma	Diffuse Glioma	Brain Lower Grade Glioma	61	oligodendroglioma	G III	Oligo IDHm	G3	U	Yes	Yes	Mutant	IDHmut-codel		No combined CNA			Methylated	WT	WT	WT
TCGA-TM-A84Q	Glioma	Diffuse Glioma	Brain Lower Grade Glioma	31	astrocytoma	G II	Astro IDHm	G2	U	Yes	Yes	Mutant	IDHmut-non-codel		No combined CNA			Methylated	Mutant	WT	WT
TCGA-TM-A84R	Glioma	Diffuse Glioma	Brain Lower Grade Glioma	46	oligodendroglioma	G II	Oligo IDHm	G2	U	Yes	Yes	Mutant	IDHmut-codel		No combined CNA			Methylated	WT	WT	WT
TCGA-TM-A84S	Glioma	Diffuse Glioma	Brain Lower Grade Glioma	36	oligodendroglioma	G III	Oligo IDHm	G3	U	Yes	Yes	Mutant	IDHmut-codel		No combined CNA			Methylated	WT	WT	WT
TCGA-TM-A84T	Glioma	Diffuse Glioma	Brain Lower Grade Glioma	19	oligoastrocytoma	G II	Astro IDHm	G2	N	Yes	Yes	Mutant	IDHmut-non-codel		No combined CNA			Methylated	Mutant	WT	WT
TCGA-VM-A8C8	Glioma	Diffuse Glioma	Brain Lower Grade Glioma	50	oligodendroglioma	G II	Astro IDHm	G2	N	Yes	Yes	Mutant	IDHmut-non-codel		No combined CNA			Unmethylated	Mutant	WT	WT
TCGA-VM-A8C9	Glioma	Diffuse Glioma	Brain Lower Grade Glioma	37	astrocytoma	G II	(?) UGG NOS	NA	Dx Gx	Yes	Yes	WT	IDHwt		No combined CNA			Unmethylated	WT	WT	WT
TCGA-VM-A8CA	Glioma	Diffuse Glioma	Brain Lower Grade Glioma	54	oligodendroglioma	G II	Astro IDHm	G2	N	Yes	Yes	Mutant	IDHmut-non-codel		No combined CNA			Methylated	WT	WT	WT
TCGA-VM-A8CB	Glioma	Diffuse Glioma	Brain Lower Grade Glioma	33	oligodendroglioma	G III	Oligo IDHm	G3	U	Yes	Yes	Mutant	IDHmut-codel		No combined CNA			Methylated	WT	WT	WT
TCGA-VM-A8CD	Glioma	Diffuse Glioma	Brain Lower Grade Glioma	58	astrocytoma	G III	(?) HGG NOS	NA	Dx Gx	Yes	Yes	WT	IDHwt		No combined CNA			Unmethylated	WT	WT	WT	homdel_rec	homdel_rec
TCGA-VM-A8CE	Glioma	Diffuse Glioma	Brain Lower Grade Glioma	25	oligodendroglioma	G II	Oligo IDHm	G2	U	Yes	Yes	Mutant	IDHmut-codel		No combined CNA			Methylated	WT	WT	WT
TCGA-VM-A8CH	Glioma	Diffuse Glioma	Brain Lower Grade Glioma	24	astrocytoma	G II	Astro IDHm	G2	U	Yes	Yes	Mutant	IDHmut-non-codel		No combined CNA			Unmethylated	Mutant	WT	WT
TCGA-VV-A829	Glioma	Diffuse Glioma	Brain Lower Grade Glioma	44	oligoastrocytoma	G III	Oligo IDHm	G3	N	Yes	Yes	Mutant	IDHmut-codel		No combined CNA			Methylated	WT	WT	WT
TCGA-VV-A86M	Glioma	Diffuse Glioma	Brain Lower Grade Glioma	36	astrocytoma	G III	Astro IDHm	G3	U	Yes	Yes	Mutant	IDHmut-non-codel		No combined CNA			Methylated	WT	WT	WT
TCGA-VW-A7QS	Glioma	Diffuse Glioma	Brain Lower Grade Glioma	35	oligodendroglioma	G III	Oligo IDHm	G3	U	Yes	Yes	Mutant	IDHmut-codel		No combined CNA			Methylated	WT	WT	WT
TCGA-VW-A8FI	Glioma	Diffuse Glioma	Brain Lower Grade Glioma	66	astrocytoma	G III	GBM	G4	N	Yes	Yes	WT	IDHwt		Gain chr 7 & loss chr 10			Unmethylated	WT	WT	WT
TCGA-W9-A837	Glioma	Diffuse Glioma	Brain Lower Grade Glioma	47	oligodendroglioma	G II	Oligo IDHm	G2	U	Yes	Yes	Mutant	IDHmut-codel		No combined CNA			Methylated	WT	WT	WT
TCGA-WH-A86K	Glioma	Diffuse Glioma	Brain Lower Grade Glioma	65	astrocytoma	G II	Astro IDHm	G2	U	Yes	Yes	Mutant	IDHmut-non-codel		No combined CNA			Methylated	WT	WT	WT
TCGA-WY-A858	Glioma	Diffuse Glioma	Brain Lower Grade Glioma	32	astrocytoma	G III	Astro IDHm	G3	U	Yes	Yes	Mutant	IDHmut-non-codel		No combined CNA			Methylated	Mutant	WT	WT
