# Supplementary material for: Impact of an evolving classification system on diffuse glioma repositories: experience from the Sydney brain tumour bank
Source: J Neurooncol. 2026 Feb 19;177(1):6. doi: 10.1007/s11060-026-05470-1 (PMC12920384; doi:10.1007/s11060-026-05470-1)
Supplement: Supplementary file 4 — Supplementary Material 4 [file 11060_2026_5470_MOESM4_ESM.xlsx]

## Sheet: CGGA
Sample	Age	Recurrence	Original classification	Original Grade	CNS WHO 5 Dx	CNS WHO 5 Grade	2021 requirements	IDH_status	co_del_1p19q	IDH_codel.subtype
CGGA_1001	11	Primary	GBM	G IV	(?) HGG NOS	G4	Dx	Wildtype	Non-codel	IDHwt-non-codel
CGGA_1002	43	Primary	Astro III	G III	(?) HGG NOS	NA	Dx Gx	Wildtype	Non-codel	IDHwt-non-codel
CGGA_1003	47	Primary	Oligo II	G II	Oligo IDHm	G2	U	Mutant	Codel	IDHmut-codel
CGGA_1004	63	Primary	Astro II	G II	(?) UGG NOS	NA	Dx Gx	Wildtype	Non-codel	IDHwt-non-codel
CGGA_1005	41	Primary	Astro II	G II	(?) IDHm UG astro	NA	Gx	Mutant	Non-codel	IDHmut-non-codel
CGGA_1006	42	Primary	Astro III	G III	(?) HGG NOS	NA	Dx Gx	Wildtype	Non-codel	IDHwt-non-codel
CGGA_1007	57	Primary	GBM	G IV	GBM IDHwt	G4	U	Wildtype	Non-codel	IDHwt-non-codel
CGGA_1008	54	Primary	GBM	G IV	GBM IDHwt	G4	U	Wildtype	Non-codel	IDHwt-non-codel
CGGA_1010	45	Primary	Astro II	G II	(?) IDHm UGG	NA	Dx Gx	Mutant	NA	NA
CGGA_1011	46	Primary	GBM	G IV	(?) HGG NOS	G4	Dx	Wildtype	Non-codel	IDHwt-non-codel
CGGA_1012	45	Recurrent	Oligo II	G II	(?) IDHm UG astro	NA	Gx	Mutant	Non-codel	IDHmut-non-codel
CGGA_1013	38	Primary	Astro II	G II	(?) IDHm UG astro	NA	Gx	Mutant	Non-codel	IDHmut-non-codel
CGGA_1014	42	Primary	Astro II	G II	(?) UGG NOS	NA	Dx Gx	Wildtype	Non-codel	IDHwt-non-codel
CGGA_1015	62	Primary	GBM	G IV	GBM IDHwt	G4	U	Wildtype	Non-codel	IDHwt-non-codel
CGGA_1017	29	Primary	GBM	G IV	(?) HGG NOS	G4	Dx	Wildtype	Non-codel	IDHwt-non-codel
CGGA_1018	50	Recurrent	Oligo II	G II	Oligo IDHm	G2	U	Mutant	Codel	IDHmut-codel
CGGA_1019	60	Recurrent	GBM	G IV	GBM IDHwt	G4	U	Wildtype	Non-codel	IDHwt-non-codel
CGGA_1020	38	Primary	Astro II	G II	(?) IDHm UG astro	NA	Gx	Mutant	Non-codel	IDHmut-non-codel
CGGA_1022	62	Recurrent	Astro II	G II	(?) UGG NOS	NA	Dx Gx	Wildtype	Non-codel	IDHwt-non-codel
CGGA_1023	56	Primary	GBM	G IV	GBM IDHwt	G4	U	Wildtype	Non-codel	IDHwt-non-codel
CGGA_1024	64	Primary	GBM	G IV	GBM IDHwt	G4	U	Wildtype	Non-codel	IDHwt-non-codel
CGGA_1026	57	Primary	GBM	G IV	GBM IDHwt	G4	U	Wildtype	Non-codel	IDHwt-non-codel
CGGA_1027	37	Primary	Oligo III	G III	Oligo IDHm	G3	U	Mutant	Codel	IDHmut-codel
CGGA_103	56	Primary	Astro III	G III	(?) IDHm HG astro	NA	Gx	Mutant	Non-codel	IDHmut-non-codel
CGGA_1030	40	Primary	Astro II	G II	(?) IDHm UG astro	NA	Gx	Mutant	Non-codel	IDHmut-non-codel
CGGA_1031	31	Primary	Astro II	G II	(?) IDHm UG astro	NA	Gx	Mutant	Non-codel	IDHmut-non-codel
CGGA_1032	41	Primary	Astro II	G II	(?) UGG NOS	NA	Dx Gx	Wildtype	NA	NA
CGGA_1033	44	Primary	Oligoastro II	G II	(?) UGG NOS	NA	Dx Gx	NA	Non-codel	NA
CGGA_1034	23	Primary	Astro III	G III	(?) HGG NOS	NA	Dx Gx	Wildtype	Non-codel	IDHwt-non-codel
CGGA_1035	60	Primary	GBM	G IV	GBM IDHwt	G4	U	Wildtype	Non-codel	IDHwt-non-codel
CGGA_1036	41	Primary	GBM	G IV	(?) HGG NOS	G4	Dx	Wildtype	Non-codel	IDHwt-non-codel
CGGA_1037	44	Primary	Astro II	G II	(?) UGG NOS	NA	Dx Gx	NA	Codel	NA
CGGA_1039	40	Primary	GBM	G IV	(?) HGG NOS	G4	Dx	Wildtype	Non-codel	IDHwt-non-codel
CGGA_1041	58	Primary	GBM	G IV	GBM IDHwt	G4	U	Wildtype	Non-codel	IDHwt-non-codel
CGGA_1045	79	Primary	GBM	G IV	GBM IDHwt	G4	U	Wildtype	Non-codel	IDHwt-non-codel
CGGA_1046	21	Primary	Astro II	G II	(?) UGG NOS	NA	Dx Gx	NA	NA	NA
CGGA_1048	27	Primary	Astro II	G II	(?) UGG NOS	NA	Dx Gx	Wildtype	Non-codel	IDHwt-non-codel
CGGA_1049	58	Primary	GBM	G IV	GBM IDHwt	G4	U	Wildtype	Non-codel	IDHwt-non-codel
CGGA_1050	39	Primary	Oligo II	G II	Oligo IDHm	G2	U	Mutant	Codel	IDHmut-codel
CGGA_1051	47	Primary	Astro II	G II	(?) UGG NOS	NA	Dx Gx	Wildtype	Codel	IDHwt-codel
CGGA_1052	41	Primary	Oligo II	G II	Oligo IDHm	G2	U	Mutant	Codel	IDHmut-codel
CGGA_1053	63	Primary	GBM	G IV	GBM IDHwt	G4	U	Wildtype	Non-codel	IDHwt-non-codel
CGGA_1055	43	Primary	Astro III	G III	(?) IDHm HG astro	NA	Gx	Mutant	Non-codel	IDHmut-non-codel
CGGA_1057	57	Primary	Astro II	G II	(?) UGG NOS	NA	Dx Gx	Wildtype	Non-codel	IDHwt-non-codel
CGGA_1058	34	Recurrent	Astro II	G II	(?) IDHm UG astro	NA	Gx	Mutant	Non-codel	IDHmut-non-codel
CGGA_1059	54	Recurrent	Astro II	G II	(?) IDHm UG astro	NA	Gx	Mutant	Non-codel	IDHmut-non-codel
CGGA_106	30	Recurrent	Astro II	G II	(?) UGG NOS	NA	Dx Gx	Wildtype	Non-codel	IDHwt-non-codel
CGGA_1060	42	Recurrent	GBM	G IV	Astro IDHm	G4	N	Mutant	Non-codel	IDHmut-non-codel
CGGA_1061	43	Recurrent	Astro III	G III	(?) IDHm HG astro	NA	Gx	Mutant	Non-codel	IDHmut-non-codel
CGGA_1063	29	Primary	Astro II	G II	(?) IDHm UGG	NA	Dx Gx	Mutant	NA	NA
CGGA_1065	48	Primary	Oligo II	G II	Oligo IDHm	G2	U	Mutant	Codel	IDHmut-codel
CGGA_1066	34	Primary	Astro II	G II	(?) IDHm UG astro	NA	Gx	Mutant	Non-codel	IDHmut-non-codel
CGGA_1068	29	Secondary	GBM	G IV	Astro IDHm	G4	N	Mutant	Non-codel	IDHmut-non-codel
CGGA_1069	47	Recurrent	Astro II	G II	(?) IDHm UG astro	NA	Gx	Mutant	Non-codel	IDHmut-non-codel
CGGA_107	38	Recurrent	Astro III	G III	(?) HGG NOS	NA	Dx Gx	Wildtype	Non-codel	IDHwt-non-codel
CGGA_1070	37	Primary	GBM	G IV	(?) HGG NOS	G4	Dx	Wildtype	Non-codel	IDHwt-non-codel
CGGA_1071	42	Primary	Astro II	G II	(?) UGG NOS	NA	Dx Gx	Wildtype	Non-codel	IDHwt-non-codel
CGGA_1072	26	Primary	GBM	G IV	(?) HGG NOS	G4	Dx	Wildtype	Non-codel	IDHwt-non-codel
CGGA_1073	42	Primary	GBM	G IV	(?) HGG NOS	G4	Dx	Wildtype	Non-codel	IDHwt-non-codel
CGGA_1074	50	Primary	GBM	G IV	(?) HGG NOS	G4	Dx	Wildtype	Non-codel	IDHwt-non-codel
CGGA_1075	72	Primary	GBM	G IV	GBM IDHwt	G4	U	Wildtype	Non-codel	IDHwt-non-codel
CGGA_1077	47	Primary	GBM	G IV	(?) HGG NOS	G4	Dx	Wildtype	Non-codel	IDHwt-non-codel
CGGA_1078	61	Recurrent	GBM	G IV	GBM IDHwt	G4	U	Wildtype	Non-codel	IDHwt-non-codel
CGGA_1079	38	Primary	Astro III	G III	(?) HGG NOS	NA	Dx Gx	Wildtype	Non-codel	IDHwt-non-codel
CGGA_108	44	Recurrent	Astro III	G III	(?) HGG NOS	NA	Dx Gx	Wildtype	Non-codel	IDHwt-non-codel
CGGA_1081	30	Recurrent	Astro III	G III	(?) HGG NOS	NA	Dx Gx	Wildtype	Non-codel	IDHwt-non-codel
CGGA_1082	55	Primary	Astro II	G II	(?) IDHm UG astro	NA	Gx	Mutant	Non-codel	IDHmut-non-codel
CGGA_1083	59	Primary	GBM	G IV	GBM IDHwt	G4	U	Wildtype	Non-codel	IDHwt-non-codel
CGGA_1086	65	Primary	GBM	G IV	GBM IDHwt	G4	U	Wildtype	NA	NA
CGGA_1087	36	Primary	Oligo II	G II	Oligo IDHm	G2	U	Mutant	Codel	IDHmut-codel
CGGA_1091	51	Primary	GBM	G IV	GBM IDHwt	G4	U	Wildtype	Non-codel	IDHwt-non-codel
CGGA_1094	40	Recurrent	Astro III	G III	(?) IDHm HG astro	NA	Gx	Mutant	Non-codel	IDHmut-non-codel
CGGA_1100	61	Primary	Oligo II	G II	(?) IDHm UGG	NA	Dx Gx	Mutant	NA	NA
CGGA_1103	35	Primary	GBM	G IV	Astro IDHm	G4	N	Mutant	Non-codel	IDHmut-non-codel
CGGA_1105	29	Secondary	GBM	G IV	Astro IDHm	G4	N	Mutant	Non-codel	IDHmut-non-codel
CGGA_1106	37	Primary	GBM	G IV	(?) HGG NOS	G4	Dx	Wildtype	Non-codel	IDHwt-non-codel
CGGA_1108	39	Primary	Astro III	G III	(?) HGG NOS	NA	Dx Gx	Wildtype	Non-codel	IDHwt-non-codel
CGGA_1109	42	Primary	GBM	G IV	(?) HGG NOS	G4	Dx	Wildtype	Non-codel	IDHwt-non-codel
CGGA_1111	45	Primary	Astro III	G III	(?) IDHm HG astro	NA	Gx	Mutant	Non-codel	IDHmut-non-codel
CGGA_1113	34	Primary	Oligo III	G III	Oligo IDHm	G3	U	Mutant	Codel	IDHmut-codel
CGGA_1114	53	Primary	GBM	G IV	GBM IDHwt	G4	U	Wildtype	Non-codel	IDHwt-non-codel
CGGA_1116	43	Recurrent	GBM	G IV	Astro IDHm	G4	N	Mutant	Non-codel	IDHmut-non-codel
CGGA_1118	31	Recurrent	Astro III	G III	(?) IDHm HG astro	NA	Gx	Mutant	Non-codel	IDHmut-non-codel
CGGA_1119	52	Recurrent	GBM	G IV	Oligo IDHm	G3	N	Mutant	Codel	IDHmut-codel
CGGA_112	17	Primary	Astro II	G II	(?) IDHm UG astro	NA	Gx	Mutant	Non-codel	IDHmut-non-codel
CGGA_1120	58	Primary	Oligoastro III	G III	(?) IDHm HGG	NA	Dx Gx	Mutant	NA	NA
CGGA_1121	29	Recurrent	Astro III	G III	(?) IDHm HG astro	NA	Gx	Mutant	Non-codel	IDHmut-non-codel
CGGA_1124	47	Primary	GBM	G IV	(?) HGG NOS	G4	Dx	Wildtype	Non-codel	IDHwt-non-codel
CGGA_1126	44	Primary	Astro III	G III	(?) IDHm HG astro	NA	Gx	Mutant	Non-codel	IDHmut-non-codel
CGGA_1127	33	Primary	Oligo II	G II	(?) UGG NOS	NA	Dx Gx	NA	Codel	NA
CGGA_1129	34	Secondary	GBM	G IV	Astro IDHm	G4	N	Mutant	Non-codel	IDHmut-non-codel
CGGA_1130	23	Recurrent	GBM	G IV	Astro IDHm	G4	N	Mutant	Non-codel	IDHmut-non-codel
CGGA_1131	46	Primary	Astro III	G III	(?) IDHm HG astro	NA	Gx	Mutant	Non-codel	IDHmut-non-codel
CGGA_1132	33	Recurrent	Oligo III	G III	Oligo IDHm	G3	U	Mutant	Codel	IDHmut-codel
CGGA_1134	56	Primary	GBM	G IV	GBM IDHwt	G4	U	Wildtype	Non-codel	IDHwt-non-codel
CGGA_1135	40	Primary	GBM	G IV	(?) HGG NOS	G4	Dx	Wildtype	Non-codel	IDHwt-non-codel
CGGA_1136	38	Secondary	GBM	G IV	Astro IDHm	G4	N	Mutant	Non-codel	IDHmut-non-codel
CGGA_1137	58	Primary	Astro III	G III	(?) HGG NOS	NA	Dx Gx	Wildtype	NA	NA
CGGA_1138	54	Primary	GBM	G IV	GBM IDHwt	G4	U	Wildtype	Non-codel	IDHwt-non-codel
CGGA_1139	53	Primary	GBM	G IV	GBM IDHwt	G4	U	Wildtype	Non-codel	IDHwt-non-codel
CGGA_1140	49	Recurrent	Astro III	G III	(?) HGG NOS	NA	Dx Gx	Wildtype	Non-codel	IDHwt-non-codel
CGGA_1141	65	Primary	Astro III	G III	(?) HGG NOS	NA	Dx Gx	Wildtype	Non-codel	IDHwt-non-codel
CGGA_1142	60	Primary	GBM	G IV	GBM IDHwt	G4	U	Wildtype	Non-codel	IDHwt-non-codel
CGGA_1144	39	Primary	Astro III	G III	(?) HGG NOS	NA	Dx Gx	Wildtype	Non-codel	IDHwt-non-codel
CGGA_1145	41	Recurrent	Astro III	G III	(?) HGG NOS	NA	Dx Gx	Wildtype	Non-codel	IDHwt-non-codel
CGGA_1146	35	Primary	Astro III	G III	(?) IDHm HG astro	NA	Gx	Mutant	Non-codel	IDHmut-non-codel
CGGA_1147	36	Primary	Astro II	G II	(?) IDHm UG astro	NA	Gx	Mutant	Non-codel	IDHmut-non-codel
CGGA_1148	37	Primary	Astro II	G II	(?) IDHm UG astro	NA	Gx	Mutant	Non-codel	IDHmut-non-codel
CGGA_1152	13	Primary	Astro II	G II	(?) UGG NOS	NA	Dx Gx	Wildtype	Non-codel	IDHwt-non-codel
CGGA_1154	33	Recurrent	Astro III	G III	(?) IDHm HG astro	NA	Gx	Mutant	Non-codel	IDHmut-non-codel
CGGA_1155	43	Primary	Astro III	G III	Oligo IDHm	G3	N	Mutant	Codel	IDHmut-codel
CGGA_1156	41	Primary	Astro II	G II	(?) IDHm UG astro	NA	Gx	Mutant	Non-codel	IDHmut-non-codel
CGGA_1157	64	Primary	Astro II	G II	(?) UGG NOS	NA	Dx Gx	Wildtype	Non-codel	IDHwt-non-codel
CGGA_1158	39	Primary	Oligo II	G II	Oligo IDHm	G2	U	Mutant	Codel	IDHmut-codel
CGGA_1159	51	Primary	Astro II	G II	(?) IDHm UG astro	NA	Gx	Mutant	Non-codel	IDHmut-non-codel
CGGA_1160	43	Primary	Astro III	G III	(?) IDHm HG astro	NA	Gx	Mutant	Non-codel	IDHmut-non-codel
CGGA_1161	36	Primary	Astro III	G III	(?) IDHm HG astro	NA	Gx	Mutant	Non-codel	IDHmut-non-codel
CGGA_1162	39	Primary	Oligoastro III	G III	(?) HGG NOS	NA	Dx Gx	NA	Codel	NA
CGGA_1164	38	Recurrent	GBM	G IV	Oligo IDHm	G3	N	Mutant	Codel	IDHmut-codel
CGGA_1169	30	Primary	Astro III	G III	(?) IDHm HG astro	NA	Gx	Mutant	Non-codel	IDHmut-non-codel
CGGA_1170	25	Secondary	GBM	G IV	Astro IDHm	G4	N	Mutant	Non-codel	IDHmut-non-codel
CGGA_1171	40	Primary	GBM	G IV	(?) HGG NOS	G4	Dx	Wildtype	Non-codel	IDHwt-non-codel
CGGA_1172	36	Primary	GBM	G IV	Astro IDHm	G4	N	Mutant	Non-codel	IDHmut-non-codel
CGGA_1175	36	Secondary	GBM	G IV	Astro IDHm	G4	N	Mutant	Non-codel	IDHmut-non-codel
CGGA_1177	40	Recurrent	GBM	G IV	(?) HGG NOS	G4	Dx	Wildtype	Non-codel	IDHwt-non-codel
CGGA_1178	41	Recurrent	Astro III	G III	(?) IDHm HG astro	NA	Gx	Mutant	Non-codel	IDHmut-non-codel
CGGA_1180	48	Primary	GBM	G IV	(?) HGG NOS	G4	Dx	Wildtype	Non-codel	IDHwt-non-codel
CGGA_1181	36	Primary	Astro II	G II	(?) IDHm UG astro	NA	Gx	Mutant	Non-codel	IDHmut-non-codel
CGGA_1183	25	Primary	Astro III	G III	(?) HGG NOS	NA	Dx Gx	Wildtype	Non-codel	IDHwt-non-codel
CGGA_1184	46	Recurrent	Astro III	G III	(?) IDHm HG astro	NA	Gx	Mutant	Non-codel	IDHmut-non-codel
CGGA_1185	50	Recurrent	Astro III	G III	(?) HGG NOS	NA	Dx Gx	Wildtype	Non-codel	IDHwt-non-codel
CGGA_1188	30	Secondary	GBM	G IV	Astro IDHm	G4	N	Mutant	Non-codel	IDHmut-non-codel
CGGA_1189	34	Primary	Oligo III	G III	Oligo IDHm	G3	U	Mutant	Codel	IDHmut-codel
CGGA_1190	45	Primary	Astro III	G III	(?) IDHm HG astro	NA	Gx	Mutant	Non-codel	IDHmut-non-codel
CGGA_1191	53	Primary	Oligo III	G III	Oligo IDHm	G3	U	Mutant	Codel	IDHmut-codel
CGGA_1192	43	Primary	Astro II	G II	(?) IDHm UG astro	NA	Gx	Mutant	Non-codel	IDHmut-non-codel
CGGA_1195	43	Primary	Astro III	G III	(?) IDHm HG astro	NA	Gx	Mutant	Non-codel	IDHmut-non-codel
CGGA_1197	43	Secondary	GBM	G IV	Oligo IDHm	G3	N	Mutant	Codel	IDHmut-codel
CGGA_1198	30	Primary	Oligo II	G II	(?) IDHm UGG	NA	Dx Gx	Mutant	NA	NA
CGGA_120	42	Recurrent	GBM	G IV	(?) HGG NOS	G4	Dx	Wildtype	Non-codel	IDHwt-non-codel
CGGA_1204	53	Primary	Oligo II	G II	Oligo IDHm	G2	U	Mutant	Codel	IDHmut-codel
CGGA_1205	59	Primary	Astro III	G III	(?) HGG NOS	NA	Dx Gx	Wildtype	NA	NA
CGGA_1207	49	Primary	Oligoastro III	G III	(?) HGG NOS	NA	Dx Gx	NA	Codel	NA
CGGA_1208	38	Recurrent	GBM	G IV	(?) HGG NOS	G4	Dx	Wildtype	Non-codel	IDHwt-non-codel
CGGA_1211	40	Primary	Oligo II	G II	Oligo IDHm	G2	U	Mutant	Codel	IDHmut-codel
CGGA_1212	31	Primary	Astro III	G III	(?) IDHm HG astro	NA	Gx	Mutant	Non-codel	IDHmut-non-codel
CGGA_1214	49	Primary	GBM	G IV	(?) HGG NOS	G4	Dx	Wildtype	Non-codel	IDHwt-non-codel
CGGA_1215	37	Recurrent	Astro III	G III	(?) IDHm HG astro	NA	Gx	Mutant	Non-codel	IDHmut-non-codel
CGGA_1216	44	Primary	GBM	G IV	(?) HGG NOS	G4	Dx	Wildtype	Non-codel	IDHwt-non-codel
CGGA_1218	53	Secondary	GBM	G IV	GBM IDHwt	G4	U	Wildtype	Non-codel	IDHwt-non-codel
CGGA_1219	57	Primary	GBM	G IV	Astro IDHm	G4	N	Mutant	Non-codel	IDHmut-non-codel
CGGA_1223	42	Primary	Astro III	G III	(?) HGG NOS	NA	Dx Gx	Wildtype	Non-codel	IDHwt-non-codel
CGGA_1224	57	Primary	GBM	G IV	GBM IDHwt	G4	U	Wildtype	Non-codel	IDHwt-non-codel
CGGA_1226	33	Primary	Astro II	G II	(?) UGG NOS	NA	Dx Gx	Wildtype	Non-codel	IDHwt-non-codel
CGGA_1227	46	Recurrent	GBM	G IV	(?) HGG NOS	G4	Dx	Wildtype	Non-codel	IDHwt-non-codel
CGGA_1228	34	Primary	Astro II	G II	(?) UGG NOS	NA	Dx Gx	Wildtype	Non-codel	IDHwt-non-codel
CGGA_1231	31	Recurrent	Astro III	G III	(?) HGG NOS	NA	Dx Gx	Wildtype	Non-codel	IDHwt-non-codel
CGGA_1232	39	Primary	Astro III	G III	(?) IDHm HG astro	NA	Gx	Mutant	Non-codel	IDHmut-non-codel
CGGA_1234	32	Primary	GBM	G IV	(?) HGG NOS	G4	Dx	Wildtype	Non-codel	IDHwt-non-codel
CGGA_1235	32	Primary	Oligo III	G III	(?) IDHm HG astro	NA	Gx	Mutant	Non-codel	IDHmut-non-codel
CGGA_1236	47	Primary	GBM	G IV	(?) HGG NOS	G4	Dx	Wildtype	Non-codel	IDHwt-non-codel
CGGA_1237	62	Primary	GBM	G IV	GBM IDHwt	G4	U	Wildtype	Non-codel	IDHwt-non-codel
CGGA_1238	11	Primary	Astro II	G II	(?) UGG NOS	NA	Dx Gx	Wildtype	Non-codel	IDHwt-non-codel
CGGA_1239	44	Primary	Oligo II	G II	Oligo IDHm	G2	U	Mutant	Codel	IDHmut-codel
CGGA_1240	33	Primary	GBM	G IV	(?) HGG NOS	G4	Dx	Wildtype	Non-codel	IDHwt-non-codel
CGGA_1246	53	Primary	Oligo III	G III	Oligo IDHm	G3	U	Mutant	Codel	IDHmut-codel
CGGA_1248	54	Recurrent	GBM	G IV	GBM IDHwt	G4	U	Wildtype	Non-codel	IDHwt-non-codel
CGGA_1251	42	Primary	GBM	G IV	(?) HGG NOS	G4	Dx	Wildtype	Non-codel	IDHwt-non-codel
CGGA_1255	49	Recurrent	GBM	G IV	(?) HGG NOS	G4	Dx	Wildtype	Non-codel	IDHwt-non-codel
CGGA_1256	52	Primary	GBM	G IV	(?) HGG NOS	G4	Dx	NA	Non-codel	NA
CGGA_1257	59	Recurrent	GBM	G IV	GBM IDHwt	G4	U	Wildtype	Non-codel	IDHwt-non-codel
CGGA_1258	42	Primary	GBM	G IV	(?) HGG NOS	G4	Dx	Wildtype	Non-codel	IDHwt-non-codel
CGGA_1260	32	Recurrent	GBM	G IV	(?) HGG NOS	G4	Dx	Wildtype	Non-codel	IDHwt-non-codel
CGGA_1262	69	Recurrent	GBM	G IV	GBM IDHwt	G4	U	Wildtype	NA	NA
CGGA_1263	50	Primary	Astro III	G III	(?) HGG NOS	NA	Dx Gx	Wildtype	Non-codel	IDHwt-non-codel
CGGA_1264	37	Primary	Oligo III	G III	Oligo IDHm	G3	U	Mutant	Codel	IDHmut-codel
CGGA_1269	35	Primary	Oligo III	G III	Oligo IDHm	G3	U	Mutant	Codel	IDHmut-codel
CGGA_1270	60	Primary	GBM	G IV	GBM IDHwt	G4	U	Wildtype	Non-codel	IDHwt-non-codel
CGGA_1271	17	Recurrent	GBM	G IV	(?) HGG NOS	G4	Dx	Wildtype	Non-codel	IDHwt-non-codel
CGGA_1272	32	Secondary	GBM	G IV	Astro IDHm	G4	N	Mutant	Non-codel	IDHmut-non-codel
CGGA_1273	64	Recurrent	Astro III	G III	(?) IDHm HG astro	NA	Gx	Mutant	Non-codel	IDHmut-non-codel
CGGA_1275	70	Primary	GBM	G IV	GBM IDHwt	G4	U	Wildtype	Non-codel	IDHwt-non-codel
CGGA_1280	74	Primary	Astro III	G III	(?) HGG NOS	NA	Dx Gx	Wildtype	Non-codel	IDHwt-non-codel
CGGA_1281	45	Primary	Astro III	G III	(?) HGG NOS	NA	Dx Gx	Wildtype	Codel	IDHwt-codel
CGGA_1282	33	Primary	GBM	G IV	(?) HGG NOS	G4	Dx	Wildtype	Non-codel	IDHwt-non-codel
CGGA_1283	17	Secondary	GBM	G IV	(?) HGG NOS	G4	Dx	Wildtype	Non-codel	IDHwt-non-codel
CGGA_1284	73	Primary	Astro III	G III	(?) HGG NOS	NA	Dx Gx	Wildtype	Non-codel	IDHwt-non-codel
CGGA_1285	58	Recurrent	GBM	G IV	GBM IDHwt	G4	U	Wildtype	Non-codel	IDHwt-non-codel
CGGA_1286	52	Primary	Oligo II	G II	Oligo IDHm	G2	U	Mutant	Codel	IDHmut-codel
CGGA_1287	29	Primary	GBM	G IV	Astro IDHm	G4	N	Mutant	Non-codel	IDHmut-non-codel
CGGA_1291	41	Primary	Oligo III	G III	(?) HGG NOS	NA	Dx Gx	NA	Codel	NA
CGGA_1292	17	Primary	Astro III	G III	(?) HGG NOS	NA	Dx Gx	Wildtype	Non-codel	IDHwt-non-codel
CGGA_1295	40	Recurrent	Astro III	G III	(?) IDHm HG astro	NA	Gx	Mutant	Non-codel	IDHmut-non-codel
CGGA_1299	54	Primary	GBM	G IV	GBM IDHwt	G4	U	Wildtype	Non-codel	IDHwt-non-codel
CGGA_1300	35	Primary	Astro III	G III	(?) IDHm HG astro	NA	Gx	Mutant	Non-codel	IDHmut-non-codel
CGGA_1301	48	Secondary	GBM	G IV	(?) HGG NOS	G4	Dx	Wildtype	Non-codel	IDHwt-non-codel
CGGA_1303	45	Primary	Oligoastro III	G III	(?) IDHm HGG	NA	Dx Gx	Mutant	NA	NA
CGGA_1305	43	Primary	Astro III	G III	(?) IDHm HG astro	NA	Gx	Mutant	Non-codel	IDHmut-non-codel
CGGA_1307	25	Primary	Astro III	G III	(?) IDHm HG astro	NA	Gx	Mutant	Non-codel	IDHmut-non-codel
CGGA_1309	65	Primary	Oligo III	G III	(?) HGG NOS	NA	Dx Gx	NA	Codel	NA
CGGA_1311	29	Recurrent	Oligo III	G III	Oligo IDHm	G3	U	Mutant	Codel	IDHmut-codel
CGGA_1313	42	Primary	GBM	G IV	(?) HGG NOS	G4	Dx	Wildtype	Non-codel	IDHwt-non-codel
CGGA_1314	27	Primary	GBM	G IV	Astro IDHm	G4	N	Mutant	Non-codel	IDHmut-non-codel
CGGA_1317	45	Primary	Oligoastro II	G II	(?) IDHm UGG	NA	Dx Gx	Mutant	NA	NA
CGGA_1318	39	Primary	Astro II	G II	(?) IDHm UG astro	NA	Gx	Mutant	Non-codel	IDHmut-non-codel
CGGA_1319	42	Primary	Oligo III	G III	(?) HGG NOS	NA	Dx Gx	Wildtype	Non-codel	IDHwt-non-codel
CGGA_1320	19	Primary	GBM	G IV	(?) HGG NOS	G4	Dx	Wildtype	Non-codel	IDHwt-non-codel
CGGA_1321	46	Primary	Astro III	G III	(?) IDHm HG astro	NA	Gx	Mutant	Non-codel	IDHmut-non-codel
CGGA_1322	10	Primary	Astro III	G III	(?) IDHm HG astro	NA	Gx	Mutant	Non-codel	IDHmut-non-codel
CGGA_1324	42	Secondary	GBM	G IV	Oligo IDHm	G3	N	Mutant	Codel	IDHmut-codel
CGGA_1325	20	Recurrent	GBM	G IV	(?) HGG NOS	G4	Dx	Wildtype	NA	NA
CGGA_1326	45	Primary	GBM	G IV	Astro IDHm	G4	N	Mutant	Non-codel	IDHmut-non-codel
CGGA_1329	43	Recurrent	Astro III	G III	(?) IDHm HG astro	NA	Gx	Mutant	Non-codel	IDHmut-non-codel
CGGA_1330	47	Primary	Astro II	G II	(?) IDHm UG astro	NA	Gx	Mutant	Non-codel	IDHmut-non-codel
CGGA_1332	55	Primary	GBM	G IV	GBM IDHwt	G4	U	Wildtype	Non-codel	IDHwt-non-codel
CGGA_1334	33	Primary	Astro II	G II	(?) UGG NOS	NA	Dx Gx	Wildtype	Non-codel	IDHwt-non-codel
CGGA_1335	43	Primary	Oligo II	G II	Oligo IDHm	G2	U	Mutant	Codel	IDHmut-codel
CGGA_1337	67	Recurrent	GBM	G IV	(?) HGG NOS	G4	Dx	NA	Non-codel	NA
CGGA_1338	61	Primary	GBM	G IV	GBM IDHwt	G4	U	Wildtype	Non-codel	IDHwt-non-codel
CGGA_1339	41	Primary	Oligo II	G II	Oligo IDHm	G2	U	Mutant	Codel	IDHmut-codel
CGGA_1340	35	Primary	Astro III	G III	(?) HGG NOS	NA	Dx Gx	Wildtype	Non-codel	IDHwt-non-codel
CGGA_1342	47	Primary	GBM	G IV	(?) HGG NOS	G4	Dx	Wildtype	Non-codel	IDHwt-non-codel
CGGA_1343	34	Recurrent	GBM	G IV	(?) HGG NOS	G4	Dx	Wildtype	Non-codel	IDHwt-non-codel
CGGA_1345	56	Primary	Oligo II	G II	Oligo IDHm	G2	U	Mutant	Codel	IDHmut-codel
CGGA_1346	57	Secondary	GBM	G IV	GBM IDHwt	G4	U	Wildtype	Non-codel	IDHwt-non-codel
CGGA_135	41	Primary	Astro III	G III	(?) HGG NOS	NA	Dx Gx	Wildtype	Non-codel	IDHwt-non-codel
CGGA_1350	36	Primary	Oligo II	G II	(?) IDHm UGG	NA	Dx Gx	Mutant	NA	NA
CGGA_1353	65	Primary	GBM	G IV	GBM IDHwt	G4	U	Wildtype	Non-codel	IDHwt-non-codel
CGGA_1354	40	Primary	GBM	G IV	(?) HGG NOS	G4	Dx	Wildtype	Non-codel	IDHwt-non-codel
CGGA_1356	52	Recurrent	Astro III	G III	(?) IDHm HG astro	NA	Gx	Mutant	Non-codel	IDHmut-non-codel
CGGA_1359	21	Recurrent	Astro III	G III	(?) HGG NOS	NA	Dx Gx	Wildtype	Non-codel	IDHwt-non-codel
CGGA_1361	40	Primary	Oligo II	G II	(?) IDHm UG astro	NA	Gx	Mutant	Non-codel	IDHmut-non-codel
CGGA_1362	64	Primary	Astro III	G III	(?) HGG NOS	NA	Dx Gx	Wildtype	Non-codel	IDHwt-non-codel
CGGA_1365	55	Primary	GBM	G IV	GBM IDHwt	G4	U	Wildtype	NA	NA
CGGA_1368	49	Primary	Oligo II	G II	(?) IDHm UGG	NA	Dx Gx	Mutant	NA	NA
CGGA_1369	37	Primary	Oligo III	G III	(?) IDHm HG astro	NA	Gx	Mutant	Non-codel	IDHmut-non-codel
CGGA_1370	43	Recurrent	GBM	G IV	(?) HGG NOS	G4	Dx	Wildtype	Non-codel	IDHwt-non-codel
CGGA_1371	68	Primary	GBM	G IV	GBM IDHwt	G4	U	Wildtype	Non-codel	IDHwt-non-codel
CGGA_1374	22	Recurrent	Astro III	G III	(?) IDHm HG astro	NA	Gx	Mutant	Non-codel	IDHmut-non-codel
CGGA_1375	50	Secondary	GBM	G IV	Astro IDHm	G4	N	Mutant	Non-codel	IDHmut-non-codel
CGGA_1377	28	Primary	Astro III	G III	(?) IDHm HG astro	NA	Gx	Mutant	Non-codel	IDHmut-non-codel
CGGA_1378	47	Primary	GBM	G IV	(?) HGG NOS	G4	Dx	Wildtype	NA	NA
CGGA_1380	46	Primary	GBM	G IV	(?) HGG NOS	G4	Dx	Wildtype	Non-codel	IDHwt-non-codel
CGGA_1381	36	Recurrent	GBM	G IV	Astro IDHm	G4	N	Mutant	Non-codel	IDHmut-non-codel
CGGA_1382	57	Primary	GBM	G IV	GBM IDHwt	G4	U	Wildtype	Non-codel	IDHwt-non-codel
CGGA_1383	47	Recurrent	Astro III	G III	Oligo IDHm	G3	N	Mutant	Codel	IDHmut-codel
CGGA_1384	39	Primary	GBM	G IV	Astro IDHm	G4	N	Mutant	Non-codel	IDHmut-non-codel
CGGA_1386	34	Primary	Oligo III	G III	(?) HGG NOS	NA	Dx Gx	NA	Codel	NA
CGGA_1387	41	Recurrent	GBM	G IV	(?) HGG NOS	G4	Dx	Wildtype	Non-codel	IDHwt-non-codel
CGGA_1388	37	Recurrent	Astro III	G III	(?) IDHm HG astro	NA	Gx	Mutant	Non-codel	IDHmut-non-codel
CGGA_1389	67	Primary	Oligo III	G III	Oligo IDHm	G3	U	Mutant	Codel	IDHmut-codel
CGGA_139	59	Primary	GBM	G IV	Astro IDHm	G4	N	Mutant	Non-codel	IDHmut-non-codel
CGGA_1390	50	Recurrent	Astro III	G III	(?) IDHm HG astro	NA	Gx	Mutant	Non-codel	IDHmut-non-codel
CGGA_1391	62	Primary	GBM	G IV	GBM IDHwt	G4	U	Wildtype	Non-codel	IDHwt-non-codel
CGGA_1392	62	Primary	GBM	G IV	GBM IDHwt	G4	U	Wildtype	Non-codel	IDHwt-non-codel
CGGA_1393	41	Secondary	GBM	G IV	(?) HGG NOS	G4	Dx	Wildtype	Non-codel	IDHwt-non-codel
CGGA_1394	37	Recurrent	GBM	G IV	Astro IDHm	G4	N	Mutant	Non-codel	IDHmut-non-codel
CGGA_1398	43	Recurrent	Astro III	G III	(?) IDHm HG astro	NA	Gx	Mutant	Non-codel	IDHmut-non-codel
CGGA_1400	53	Recurrent	Oligo III	G III	(?) HGG NOS	NA	Dx Gx	NA	Codel	NA
CGGA_1401	39	Primary	Astro III	G III	(?) IDHm HG astro	NA	Gx	Mutant	Non-codel	IDHmut-non-codel
CGGA_1402	30	Primary	GBM	G IV	(?) HGG NOS	G4	Dx	Wildtype	Non-codel	IDHwt-non-codel
CGGA_1403	43	Primary	GBM	G IV	(?) HGG NOS	G4	Dx	Wildtype	Non-codel	IDHwt-non-codel
CGGA_1404	56	Primary	Oligo III	G III	Oligo IDHm	G3	U	Mutant	Codel	IDHmut-codel
CGGA_1406	34	Primary	Astro II	G II	(?) IDHm UG astro	NA	Gx	Mutant	Non-codel	IDHmut-non-codel
CGGA_1407	29	Primary	Oligo III	G III	Oligo IDHm	G3	U	Mutant	Codel	IDHmut-codel
CGGA_1408	64	Primary	Astro III	G III	(?) HGG NOS	NA	Dx Gx	Wildtype	Non-codel	IDHwt-non-codel
CGGA_1409	24	Primary	GBM	G IV	Astro IDHm	G4	N	Mutant	Non-codel	IDHmut-non-codel
CGGA_1410	27	Primary	GBM	G IV	(?) HGG NOS	G4	Dx	Wildtype	Non-codel	IDHwt-non-codel
CGGA_1411	40	Recurrent	Astro III	G III	(?) HGG NOS	NA	Dx Gx	Wildtype	Non-codel	IDHwt-non-codel
CGGA_1412	48	Secondary	GBM	G IV	Oligo IDHm	G3	N	Mutant	Codel	IDHmut-codel
CGGA_1413	35	Primary	Oligo III	G III	Oligo IDHm	G3	U	Mutant	Codel	IDHmut-codel
CGGA_1415	30	Recurrent	GBM	G IV	(?) HGG NOS	G4	Dx	Wildtype	Non-codel	IDHwt-non-codel
CGGA_1416	42	Primary	Oligo III	G III	Oligo IDHm	G3	U	Mutant	Codel	IDHmut-codel
CGGA_1417	56	Primary	Oligo III	G III	Oligo IDHm	G3	U	Mutant	Codel	IDHmut-codel
CGGA_1418	73	Primary	GBM	G IV	GBM IDHwt	G4	U	Wildtype	NA	NA
CGGA_1419	56	Recurrent	GBM	G IV	GBM IDHwt	G4	U	Wildtype	Non-codel	IDHwt-non-codel
CGGA_1420	60	Primary	GBM	G IV	GBM IDHwt	G4	U	Wildtype	Non-codel	IDHwt-non-codel
CGGA_1421	35	Primary	Oligo III	G III	(?) HGG NOS	NA	Dx Gx	NA	Non-codel	NA
CGGA_1422	76	Primary	GBM	G IV	GBM IDHwt	G4	U	Wildtype	NA	NA
CGGA_1424	41	Primary	Oligo III	G III	(?) IDHm HGG	NA	Dx Gx	Mutant	NA	NA
CGGA_1425	22	Primary	GBM	G IV	(?) HGG NOS	G4	Dx	Wildtype	Codel	IDHwt-codel
CGGA_1426	50	Primary	GBM	G IV	(?) HGG NOS	G4	Dx	Wildtype	Non-codel	IDHwt-non-codel
CGGA_1427	30	Primary	Oligoastro II	G II	(?) UGG NOS	NA	Dx Gx	NA	Non-codel	NA
CGGA_1429	40	Recurrent	GBM	G IV	Oligo IDHm	G3	N	Mutant	Codel	IDHmut-codel
CGGA_1430	28	Recurrent	GBM	G IV	(?) HGG NOS	G4	Dx	Wildtype	Non-codel	IDHwt-non-codel
CGGA_1431	48	Primary	Astro III	G III	(?) IDHm HG astro	NA	Gx	Mutant	Non-codel	IDHmut-non-codel
CGGA_1433	72	Primary	GBM	G IV	GBM IDHwt	G4	U	Wildtype	Non-codel	IDHwt-non-codel
CGGA_1434	61	Recurrent	Astro III	G III	(?) HGG NOS	NA	Dx Gx	Wildtype	Non-codel	IDHwt-non-codel
CGGA_1435	46	Primary	Astro III	G III	(?) IDHm HG astro	NA	Gx	Mutant	Non-codel	IDHmut-non-codel
CGGA_1437	48	Recurrent	Astro III	G III	(?) HGG NOS	NA	Dx Gx	Wildtype	Non-codel	IDHwt-non-codel
CGGA_1440	29	Primary	Oligo II	G II	Oligo IDHm	G2	U	Mutant	Codel	IDHmut-codel
CGGA_1441	70	Primary	GBM	G IV	GBM IDHwt	G4	U	Wildtype	Non-codel	IDHwt-non-codel
CGGA_1443	41	Recurrent	Astro II	G II	(?) UGG NOS	NA	Dx Gx	Wildtype	Non-codel	IDHwt-non-codel
CGGA_1444	68	Primary	GBM	G IV	GBM IDHwt	G4	U	Wildtype	Non-codel	IDHwt-non-codel
CGGA_1445	37	Recurrent	Astro III	G III	(?) HGG NOS	NA	Dx Gx	Wildtype	NA	NA
CGGA_1446	29	Primary	Oligoastro II	G II	(?) IDHm UGG	NA	Dx Gx	Mutant	NA	NA
CGGA_1447	48	Recurrent	Astro III	G III	(?) HGG NOS	NA	Dx Gx	Wildtype	NA	NA
CGGA_1450	37	Secondary	GBM	G IV	Oligo IDHm	G3	N	Mutant	Codel	IDHmut-codel
CGGA_1451	45	Primary	GBM	G IV	(?) HGG NOS	G4	Dx	Wildtype	Non-codel	IDHwt-non-codel
CGGA_1452	53	Primary	GBM	G IV	GBM IDHwt	G4	U	Wildtype	Non-codel	IDHwt-non-codel
CGGA_1454	42	Primary	Astro II	G II	(?) UGG NOS	NA	Dx Gx	Wildtype	Non-codel	IDHwt-non-codel
CGGA_1455	40	Primary	Oligo II	G II	(?) IDHm UGG	NA	Dx Gx	Mutant	NA	NA
CGGA_1457	60	Primary	GBM	G IV	GBM IDHwt	G4	U	Wildtype	Non-codel	IDHwt-non-codel
CGGA_1458	54	Recurrent	Oligo III	G III	Oligo IDHm	G3	U	Mutant	Codel	IDHmut-codel
CGGA_1459	55	Recurrent	Astro III	G III	(?) HGG NOS	NA	Dx Gx	Wildtype	Non-codel	IDHwt-non-codel
CGGA_1460	51	Secondary	GBM	G IV	GBM IDHwt	G4	U	Wildtype	Non-codel	IDHwt-non-codel
CGGA_1461	60	Primary	GBM	G IV	GBM IDHwt	G4	U	Wildtype	Non-codel	IDHwt-non-codel
CGGA_1462	49	Primary	GBM	G IV	(?) HGG NOS	G4	Dx	Wildtype	Non-codel	IDHwt-non-codel
CGGA_1463	69	Primary	Oligo II	G II	Oligo IDHm	G2	U	Mutant	Codel	IDHmut-codel
CGGA_1467	58	Primary	GBM	G IV	(?) IDHm HGG	NA	Dx Gx	Mutant	NA	NA
CGGA_1469	46	Primary	Oligoastro III	G III	(?) IDHm HGG	NA	Dx Gx	Mutant	NA	NA
CGGA_1471	45	Primary	Astro II	G II	(?) IDHm UG astro	NA	Gx	Mutant	Non-codel	IDHmut-non-codel
CGGA_1472	34	Primary	GBM	G IV	(?) HGG NOS	G4	Dx	NA	Non-codel	NA
CGGA_1473	28	Recurrent	Astro III	G III	(?) HGG NOS	NA	Dx Gx	NA	Non-codel	NA
CGGA_1474	50	Primary	Oligo III	G III	(?) IDHm HGG	NA	Dx Gx	Mutant	NA	NA
CGGA_1475	38	Secondary	GBM	G IV	Astro IDHm	G4	N	Mutant	Non-codel	IDHmut-non-codel
CGGA_1476	53	Primary	GBM	G IV	GBM IDHwt	G4	U	Wildtype	Non-codel	IDHwt-non-codel
CGGA_1477	43	Primary	Oligoastro II	G II	(?) UGG NOS	NA	Dx Gx	NA	Non-codel	NA
CGGA_1478	72	Primary	GBM	G IV	GBM IDHwt	G4	U	Wildtype	Non-codel	IDHwt-non-codel
CGGA_1480	41	Recurrent	GBM	G IV	(?) HGG NOS	G4	Dx	Wildtype	Non-codel	IDHwt-non-codel
CGGA_1481	55	Primary	GBM	G IV	GBM IDHwt	G4	U	Wildtype	NA	NA
CGGA_1482	38	Primary	Oligo III	G III	(?) HGG NOS	NA	Dx Gx	NA	Codel	NA
CGGA_1486	45	Primary	GBM	G IV	(?) HGG NOS	G4	Dx	Wildtype	NA	NA
CGGA_1487	49	Recurrent	Astro III	G III	(?) HGG NOS	NA	Dx Gx	Wildtype	Non-codel	IDHwt-non-codel
CGGA_1488	31	Primary	Astro II	G II	(?) IDHm UG astro	NA	Gx	Mutant	Non-codel	IDHmut-non-codel
CGGA_1491	29	Primary	GBM	G IV	Astro IDHm	G4	N	Mutant	Non-codel	IDHmut-non-codel
CGGA_1492	47	Recurrent	GBM	G IV	(?) HGG NOS	G4	Dx	Wildtype	Non-codel	IDHwt-non-codel
CGGA_1494	21	Primary	GBM	G IV	(?) HGG NOS	G4	Dx	Wildtype	NA	NA
CGGA_1496	42	Recurrent	GBM	G IV	Oligo IDHm	G3	N	Mutant	Codel	IDHmut-codel
CGGA_1497	24	Primary	Astro III	G III	(?) IDHm HG astro	NA	Gx	Mutant	Non-codel	IDHmut-non-codel
CGGA_1498	69	Primary	GBM	G IV	GBM IDHwt	G4	U	Wildtype	NA	NA
CGGA_1500	45	Primary	GBM	G IV	(?) HGG NOS	G4	Dx	Wildtype	Non-codel	IDHwt-non-codel
CGGA_1501	58	Primary	GBM	G IV	(?) HGG NOS	G4	Dx	NA	Non-codel	NA
CGGA_1502	27	Primary	Oligo II	G II	Oligo IDHm	G2	U	Mutant	Codel	IDHmut-codel
CGGA_1503	47	Primary	GBM	G IV	(?) HGG NOS	G4	Dx	Wildtype	NA	NA
CGGA_1504	44	Primary	Astro III	G III	(?) IDHm HG astro	NA	Gx	Mutant	Non-codel	IDHmut-non-codel
CGGA_1505	30	Recurrent	GBM	G IV	Astro IDHm	G4	N	Mutant	Non-codel	IDHmut-non-codel
CGGA_1507	41	Recurrent	GBM	G IV	(?) HGG NOS	G4	Dx	Wildtype	Non-codel	IDHwt-non-codel
CGGA_1508	39	Primary	Astro III	G III	(?) IDHm HG astro	NA	Gx	Mutant	Non-codel	IDHmut-non-codel
CGGA_1510	40	Recurrent	Astro III	G III	(?) IDHm HG astro	NA	Gx	Mutant	Non-codel	IDHmut-non-codel
CGGA_1513	36	Recurrent	Oligo III	G III	Oligo IDHm	G3	U	Mutant	Codel	IDHmut-codel
CGGA_1514	57	Primary	Astro II	G II	(?) UGG NOS	NA	Dx Gx	Wildtype	NA	NA
CGGA_1516	46	Primary	Oligo II	G II	Oligo IDHm	G2	U	Mutant	Codel	IDHmut-codel
CGGA_1517	42	Primary	Oligo II	G II	Oligo IDHm	G2	U	Mutant	Codel	IDHmut-codel
CGGA_1518	19	Primary	Astro III	G III	(?) HGG NOS	NA	Dx Gx	Wildtype	Non-codel	IDHwt-non-codel
CGGA_1520	67	Recurrent	GBM	G IV	GBM IDHwt	G4	U	Wildtype	Non-codel	IDHwt-non-codel
CGGA_1521	63	Primary	GBM	G IV	GBM IDHwt	G4	U	Wildtype	Non-codel	IDHwt-non-codel
CGGA_1523	50	Primary	Astro II	G II	(?) IDHm UG astro	NA	Gx	Mutant	Non-codel	IDHmut-non-codel
CGGA_1524	36	Recurrent	Oligo III	G III	Oligo IDHm	G3	U	Mutant	Codel	IDHmut-codel
CGGA_1525	41	Primary	Oligoastro III	G III	(?) HGG NOS	NA	Dx Gx	NA	Non-codel	NA
CGGA_1526	39	Primary	Oligo III	G III	Oligo IDHm	G3	U	Mutant	Codel	IDHmut-codel
CGGA_1527	47	Primary	Astro III	G III	(?) IDHm HG astro	NA	Gx	Mutant	Non-codel	IDHmut-non-codel
CGGA_1528	27	Primary	Oligo II	G II	Oligo IDHm	G2	U	Mutant	Codel	IDHmut-codel
CGGA_1529	63	Primary	GBM	G IV	GBM IDHwt	G4	U	Wildtype	Non-codel	IDHwt-non-codel
CGGA_1530	41	Primary	Oligoastro III	G III	(?) HGG NOS	NA	Dx Gx	NA	Non-codel	NA
CGGA_1531	36	Primary	Astro III	G III	(?) IDHm HG astro	NA	Gx	Mutant	Non-codel	IDHmut-non-codel
CGGA_1533	61	Recurrent	Astro III	G III	(?) HGG NOS	NA	Dx Gx	Wildtype	Non-codel	IDHwt-non-codel
CGGA_1534	58	Primary	GBM	G IV	Astro IDHm	G4	N	Mutant	Non-codel	IDHmut-non-codel
CGGA_1535	43	Recurrent	GBM	G IV	Astro IDHm	G4	N	Mutant	Non-codel	IDHmut-non-codel
CGGA_1536	53	Primary	Astro II	G II	(?) IDHm UG astro	NA	Gx	Mutant	Non-codel	IDHmut-non-codel
CGGA_1537	73	Primary	GBM	G IV	GBM IDHwt	G4	U	Wildtype	Non-codel	IDHwt-non-codel
CGGA_1538	57	Recurrent	GBM	G IV	GBM IDHwt	G4	U	Wildtype	Non-codel	IDHwt-non-codel
CGGA_1539	61	Primary	GBM	G IV	Astro IDHm	G4	N	Mutant	Non-codel	IDHmut-non-codel
CGGA_1541	50	Recurrent	GBM	G IV	(?) HGG NOS	G4	Dx	Wildtype	Non-codel	IDHwt-non-codel
CGGA_1542	26	Primary	GBM	G IV	(?) IDHm HGG	NA	Dx Gx	Mutant	NA	NA
CGGA_1543	57	Primary	GBM	G IV	Astro IDHm	G4	N	Mutant	Non-codel	IDHmut-non-codel
CGGA_1544	38	Primary	Astro III	G III	(?) IDHm HG astro	NA	Gx	Mutant	Non-codel	IDHmut-non-codel
CGGA_1546	56	Primary	GBM	G IV	GBM IDHwt	G4	U	Wildtype	Non-codel	IDHwt-non-codel
CGGA_1548	53	Primary	GBM	G IV	GBM IDHwt	G4	U	Wildtype	Non-codel	IDHwt-non-codel
CGGA_1551	50	Primary	GBM	G IV	(?) HGG NOS	G4	Dx	NA	Non-codel	NA
CGGA_1552	39	Primary	Oligo III	G III	Oligo IDHm	G3	U	Mutant	Codel	IDHmut-codel
CGGA_1553	30	Recurrent	Astro III	G III	(?) IDHm HG astro	NA	Gx	Mutant	Non-codel	IDHmut-non-codel
CGGA_1554	34	Recurrent	Oligo III	G III	Oligo IDHm	G3	U	Mutant	Codel	IDHmut-codel
CGGA_1557	47	Primary	Oligo III	G III	Oligo IDHm	G3	U	Mutant	Codel	IDHmut-codel
CGGA_1558	71	Recurrent	GBM	G IV	GBM IDHwt	G4	U	Wildtype	Non-codel	IDHwt-non-codel
CGGA_1559	63	Primary	GBM	G IV	Oligo IDHm	G3	N	Mutant	Codel	IDHmut-codel
CGGA_1560	35	Primary	GBM	G IV	Astro IDHm	G4	N	Mutant	Non-codel	IDHmut-non-codel
CGGA_1562	51	Primary	Oligo III	G III	Oligo IDHm	G3	U	Mutant	Codel	IDHmut-codel
CGGA_1563	32	Primary	Astro II	G II	(?) UGG NOS	NA	Dx Gx	Wildtype	Non-codel	IDHwt-non-codel
CGGA_1564	48	Primary	GBM	G IV	(?) HGG NOS	G4	Dx	Wildtype	Non-codel	IDHwt-non-codel
CGGA_1565	23	Primary	Astro III	G III	(?) IDHm HG astro	NA	Gx	Mutant	Non-codel	IDHmut-non-codel
CGGA_1566	43	Primary	Oligo III	G III	Oligo IDHm	G3	U	Mutant	Codel	IDHmut-codel
CGGA_1567	48	Primary	Oligo III	G III	(?) IDHm HG astro	NA	Gx	Mutant	Non-codel	IDHmut-non-codel
CGGA_1568	26	Primary	Astro III	G III	(?) HGG NOS	NA	Dx Gx	NA	Non-codel	NA
CGGA_1569	27	Primary	Astro III	G III	(?) HGG NOS	NA	Dx Gx	Wildtype	Codel	IDHwt-codel
CGGA_157	34	Recurrent	Astro II	G II	(?) UGG NOS	NA	Dx Gx	NA	Non-codel	NA
CGGA_1571	43	Primary	GBM	G IV	Astro IDHm	G4	N	Mutant	Non-codel	IDHmut-non-codel
CGGA_1572	60	Recurrent	GBM	G IV	GBM IDHwt	G4	U	Wildtype	Non-codel	IDHwt-non-codel
CGGA_1575	37	Recurrent	Astro III	G III	(?) IDHm HG astro	NA	Gx	Mutant	Non-codel	IDHmut-non-codel
CGGA_1579	37	Primary	Astro II	G II	(?) UGG NOS	NA	Dx Gx	Wildtype	Non-codel	IDHwt-non-codel
CGGA_1580	34	Primary	Astro III	G III	(?) IDHm HG astro	NA	Gx	Mutant	Non-codel	IDHmut-non-codel
CGGA_1583	51	Primary	Oligoastro II	G II	(?) UGG NOS	NA	Dx Gx	NA	Non-codel	NA
CGGA_1586	55	Primary	GBM	G IV	GBM IDHwt	G4	U	Wildtype	Non-codel	IDHwt-non-codel
CGGA_1587	30	Primary	Astro III	G III	(?) IDHm HG astro	NA	Gx	Mutant	Non-codel	IDHmut-non-codel
CGGA_1588	24	Primary	Astro III	G III	(?) HGG NOS	NA	Dx Gx	Wildtype	Non-codel	IDHwt-non-codel
CGGA_1589	49	Recurrent	Astro II	G II	(?) UGG NOS	NA	Dx Gx	Wildtype	Non-codel	IDHwt-non-codel
CGGA_1591	54	Recurrent	Astro III	G III	(?) IDHm HG astro	NA	Gx	Mutant	Non-codel	IDHmut-non-codel
CGGA_1592	37	Recurrent	Oligo III	G III	Oligo IDHm	G3	U	Mutant	Codel	IDHmut-codel
CGGA_1594	25	Recurrent	Astro II	G II	(?) UGG NOS	NA	Dx Gx	NA	Non-codel	NA
CGGA_1595	34	Primary	GBM	G IV	(?) HGG NOS	G4	Dx	NA	Non-codel	NA
CGGA_1596	63	Primary	GBM	G IV	GBM IDHwt	G4	U	Wildtype	Non-codel	IDHwt-non-codel
CGGA_1597	58	Primary	GBM	G IV	GBM IDHwt	G4	U	Wildtype	Non-codel	IDHwt-non-codel
CGGA_1598	31	Primary	Astro III	G III	(?) HGG NOS	NA	Dx Gx	Wildtype	Non-codel	IDHwt-non-codel
CGGA_1601	66	Primary	GBM	G IV	GBM IDHwt	G4	U	Wildtype	Non-codel	IDHwt-non-codel
CGGA_1603	18	Recurrent	GBM	G IV	(?) HGG NOS	G4	Dx	Wildtype	Non-codel	IDHwt-non-codel
CGGA_1604	46	Recurrent	GBM	G IV	Astro IDHm	G4	N	Mutant	Non-codel	IDHmut-non-codel
CGGA_1605	34	Recurrent	GBM	G IV	(?) HGG NOS	G4	Dx	Wildtype	Non-codel	IDHwt-non-codel
CGGA_1606	28	Primary	Astro III	G III	(?) HGG NOS	NA	Dx Gx	Wildtype	Non-codel	IDHwt-non-codel
CGGA_1607	35	Recurrent	Oligo II	G II	Oligo IDHm	G2	U	Mutant	Codel	IDHmut-codel
CGGA_1608	38	Recurrent	Astro III	G III	(?) IDHm HG astro	NA	Gx	Mutant	Non-codel	IDHmut-non-codel
CGGA_1610	39	Recurrent	Oligoastro III	G III	(?) HGG NOS	NA	Dx Gx	NA	Codel	NA
CGGA_1611	30	Recurrent	GBM	G IV	Astro IDHm	G4	N	Mutant	Non-codel	IDHmut-non-codel
CGGA_1612	68	Primary	GBM	G IV	GBM IDHwt	G4	U	Wildtype	Non-codel	IDHwt-non-codel
CGGA_1613	53	Primary	GBM	G IV	GBM IDHwt	G4	U	Wildtype	Non-codel	IDHwt-non-codel
CGGA_1614	51	Recurrent	Astro III	G III	(?) IDHm HG astro	NA	Gx	Mutant	Non-codel	IDHmut-non-codel
CGGA_1615	48	Recurrent	GBM	G IV	(?) HGG NOS	G4	Dx	Wildtype	Codel	IDHwt-codel
CGGA_1617	35	Primary	Oligo II	G II	(?) UGG NOS	NA	Dx Gx	NA	Codel	NA
CGGA_1618	31	Primary	Astro III	G III	(?) IDHm HG astro	NA	Gx	Mutant	Non-codel	IDHmut-non-codel
CGGA_1619	44	Primary	Astro III	G III	(?) IDHm HG astro	NA	Gx	Mutant	Non-codel	IDHmut-non-codel
CGGA_1620	51	Primary	Oligo III	G III	Oligo IDHm	G3	U	Mutant	Codel	IDHmut-codel
CGGA_1621	48	Primary	Astro II	G II	(?) IDHm UG astro	NA	Gx	Mutant	Non-codel	IDHmut-non-codel
CGGA_1623	16	Primary	Astro III	G III	(?) HGG NOS	NA	Dx Gx	Wildtype	Non-codel	IDHwt-non-codel
CGGA_1624	27	Recurrent	GBM	G IV	Astro IDHm	G4	N	Mutant	Non-codel	IDHmut-non-codel
CGGA_1626	66	Primary	GBM	G IV	GBM IDHwt	G4	U	Wildtype	Non-codel	IDHwt-non-codel
CGGA_1627	37	Primary	Astro III	G III	(?) IDHm HG astro	NA	Gx	Mutant	Non-codel	IDHmut-non-codel
CGGA_1630	26	Primary	Oligo II	G II	(?) UGG NOS	NA	Dx Gx	NA	Codel	NA
CGGA_1631	58	Recurrent	GBM	G IV	GBM IDHwt	G4	U	Wildtype	Non-codel	IDHwt-non-codel
CGGA_1634	26	Primary	GBM	G IV	(?) HGG NOS	G4	Dx	Wildtype	Non-codel	IDHwt-non-codel
CGGA_1635	43	Primary	GBM	G IV	(?) HGG NOS	G4	Dx	Wildtype	NA	NA
CGGA_1640	55	Primary	Oligoastro III	G III	(?) HGG NOS	NA	Dx Gx	NA	Non-codel	NA
CGGA_1641	57	Recurrent	GBM	G IV	GBM IDHwt	G4	U	Wildtype	Non-codel	IDHwt-non-codel
CGGA_1642	48	Primary	Astro II	G II	(?) IDHm UG astro	NA	Gx	Mutant	Non-codel	IDHmut-non-codel
CGGA_1643	50	Primary	GBM	G IV	(?) HGG NOS	G4	Dx	Wildtype	Non-codel	IDHwt-non-codel
CGGA_1644	48	Primary	GBM	G IV	(?) HGG NOS	G4	Dx	Wildtype	Non-codel	IDHwt-non-codel
CGGA_1645	59	Primary	Astro III	G III	(?) IDHm HG astro	NA	Gx	Mutant	Non-codel	IDHmut-non-codel
CGGA_1647	40	Primary	Oligo II	G II	(?) UGG NOS	NA	Dx Gx	NA	Codel	NA
CGGA_1648	45	Primary	Oligoastro III	G III	(?) HGG NOS	NA	Dx Gx	NA	Codel	NA
CGGA_1649	36	Primary	Oligo II	G II	Oligo IDHm	G2	U	Mutant	Codel	IDHmut-codel
CGGA_165	34	Primary	Astro II	G II	(?) UGG NOS	NA	Dx Gx	NA	Non-codel	NA
CGGA_1650	36	Primary	GBM	G IV	Astro IDHm	G4	N	Mutant	Non-codel	IDHmut-non-codel
CGGA_1651	44	Recurrent	Astro II	G II	(?) IDHm UG astro	NA	Gx	Mutant	Non-codel	IDHmut-non-codel
CGGA_1653	47	Primary	Oligoastro II	G II	(?) UGG NOS	NA	Dx Gx	NA	Non-codel	NA
CGGA_1654	61	Primary	GBM	G IV	GBM IDHwt	G4	U	Wildtype	Non-codel	IDHwt-non-codel
CGGA_1655	48	Primary	Astro II	G II	(?) IDHm UG astro	NA	Gx	Mutant	Non-codel	IDHmut-non-codel
CGGA_1656	56	Recurrent	GBM	G IV	GBM IDHwt	G4	U	Wildtype	Non-codel	IDHwt-non-codel
CGGA_1657	20	Primary	Oligoastro III	G III	(?) HGG NOS	NA	Dx Gx	NA	Non-codel	NA
CGGA_1658	64	Recurrent	GBM	G IV	GBM IDHwt	G4	U	Wildtype	Non-codel	IDHwt-non-codel
CGGA_1659	24	Recurrent	GBM	G IV	(?) HGG NOS	G4	Dx	Wildtype	Non-codel	IDHwt-non-codel
CGGA_1660	41	Primary	Astro II	G II	(?) UGG NOS	NA	Dx Gx	Wildtype	Codel	IDHwt-codel
CGGA_1661	42	Primary	Astro III	G III	(?) HGG NOS	NA	Dx Gx	NA	Non-codel	NA
CGGA_1662	55	Primary	Oligo II	G II	Oligo IDHm	G2	U	Mutant	Codel	IDHmut-codel
CGGA_1663	61	Recurrent	GBM	G IV	GBM IDHwt	G4	U	Wildtype	Non-codel	IDHwt-non-codel
CGGA_1664	40	Primary	Oligo II	G II	(?) IDHm UG astro	NA	Gx	Mutant	Non-codel	IDHmut-non-codel
CGGA_1666	60	Primary	GBM	G IV	GBM IDHwt	G4	U	Wildtype	NA	NA
CGGA_1667	40	Primary	Oligo III	G III	Oligo IDHm	G3	U	Mutant	Codel	IDHmut-codel
CGGA_1669	44	Primary	Astro III	G III	(?) HGG NOS	NA	Dx Gx	Wildtype	Non-codel	IDHwt-non-codel
CGGA_1670	30	Recurrent	Astro III	G III	(?) HGG NOS	NA	Dx Gx	Wildtype	Non-codel	IDHwt-non-codel
CGGA_1671	26	Primary	Astro III	G III	(?) IDHm HG astro	NA	Gx	Mutant	Non-codel	IDHmut-non-codel
CGGA_1672	49	Primary	Oligoastro III	G III	(?) HGG NOS	NA	Dx Gx	NA	Non-codel	NA
CGGA_1673	23	Primary	Astro II	G II	(?) IDHm UG astro	NA	Gx	Mutant	Non-codel	IDHmut-non-codel
CGGA_1675	38	Primary	Astro III	G III	(?) IDHm HG astro	NA	Gx	Mutant	Non-codel	IDHmut-non-codel
CGGA_1677	39	Primary	Astro II	G II	(?) UGG NOS	NA	Dx Gx	NA	Non-codel	NA
CGGA_1678	51	Primary	GBM	G IV	GBM IDHwt	G4	U	Wildtype	NA	NA
CGGA_1679	52	Primary	Oligo III	G III	Oligo IDHm	G3	U	Mutant	Codel	IDHmut-codel
CGGA_1680	45	Primary	Astro III	G III	(?) IDHm HG astro	NA	Gx	Mutant	Non-codel	IDHmut-non-codel
CGGA_1681	58	Primary	GBM	G IV	GBM IDHwt	G4	U	Wildtype	Codel	IDHwt-codel
CGGA_1682	67	Recurrent	GBM	G IV	GBM IDHwt	G4	U	Wildtype	Non-codel	IDHwt-non-codel
CGGA_1684	51	Primary	GBM	G IV	GBM IDHwt	G4	U	Wildtype	Non-codel	IDHwt-non-codel
CGGA_1685	33	Recurrent	Astro III	G III	(?) IDHm HG astro	NA	Gx	Mutant	Non-codel	IDHmut-non-codel
CGGA_1686	27	Primary	Astro III	G III	(?) HGG NOS	NA	Dx Gx	Wildtype	Non-codel	IDHwt-non-codel
CGGA_1687	14	Primary	GBM	G IV	(?) HGG NOS	G4	Dx	Wildtype	Non-codel	IDHwt-non-codel
CGGA_1688	51	Recurrent	Astro III	G III	(?) HGG NOS	NA	Dx Gx	Wildtype	Non-codel	IDHwt-non-codel
CGGA_1689	45	Primary	Astro II	G II	(?) IDHm UG astro	NA	Gx	Mutant	Non-codel	IDHmut-non-codel
CGGA_1690	60	Primary	GBM	G IV	GBM IDHwt	G4	U	Wildtype	Non-codel	IDHwt-non-codel
CGGA_1693	61	Primary	Oligo III	G III	(?) HGG NOS	NA	Dx Gx	NA	Non-codel	NA
CGGA_1694	55	Primary	GBM	G IV	GBM IDHwt	G4	U	Wildtype	Non-codel	IDHwt-non-codel
CGGA_1695	45	Recurrent	Astro III	G III	(?) IDHm HG astro	NA	Gx	Mutant	Non-codel	IDHmut-non-codel
CGGA_1696	72	Primary	Astro III	G III	(?) HGG NOS	NA	Dx Gx	Wildtype	NA	NA
CGGA_1697	47	Recurrent	GBM	G IV	(?) HGG NOS	G4	Dx	Wildtype	Non-codel	IDHwt-non-codel
CGGA_1698	55	Primary	GBM	G IV	GBM IDHwt	G4	U	Wildtype	Non-codel	IDHwt-non-codel
CGGA_1699	41	Primary	GBM	G IV	(?) IDHm HGG	NA	Dx Gx	Mutant	NA	NA
CGGA_1700	49	Primary	Oligo III	G III	Oligo IDHm	G3	U	Mutant	Codel	IDHmut-codel
CGGA_1701	44	Primary	Oligo III	G III	Oligo IDHm	G3	U	Mutant	Codel	IDHmut-codel
CGGA_1702	29	Recurrent	GBM	G IV	(?) HGG NOS	G4	Dx	Wildtype	Non-codel	IDHwt-non-codel
CGGA_1703	30	Primary	Astro II	G II	(?) IDHm UG astro	NA	Gx	Mutant	Non-codel	IDHmut-non-codel
CGGA_1704	32	Primary	Astro II	G II	(?) UGG NOS	NA	Dx Gx	Wildtype	Non-codel	IDHwt-non-codel
CGGA_1706	60	Primary	GBM	G IV	GBM IDHwt	G4	U	Wildtype	Non-codel	IDHwt-non-codel
CGGA_1708	54	Primary	GBM	G IV	GBM IDHwt	G4	U	Wildtype	Non-codel	IDHwt-non-codel
CGGA_1709	47	Primary	GBM	G IV	(?) HGG NOS	G4	Dx	Wildtype	Non-codel	IDHwt-non-codel
CGGA_171	37	Primary	Oligo II	G II	Oligo IDHm	G2	U	Mutant	Codel	IDHmut-codel
CGGA_1713	62	Primary	GBM	G IV	GBM IDHwt	G4	U	Wildtype	Non-codel	IDHwt-non-codel
CGGA_1714	37	Primary	Oligoastro III	G III	(?) HGG NOS	NA	Dx Gx	NA	Codel	NA
CGGA_1715	12	Primary	Oligo II	G II	(?) UGG NOS	NA	Dx Gx	Wildtype	Non-codel	IDHwt-non-codel
CGGA_1716	38	Recurrent	Astro III	G III	(?) IDHm HG astro	NA	Gx	Mutant	Non-codel	IDHmut-non-codel
CGGA_1718	37	Primary	Astro III	G III	(?) IDHm HG astro	NA	Gx	Mutant	Non-codel	IDHmut-non-codel
CGGA_1720	35	Primary	Astro II	G II	(?) IDHm UG astro	NA	Gx	Mutant	Non-codel	IDHmut-non-codel
CGGA_1721	46	Primary	Oligo III	G III	(?) HGG NOS	NA	Dx Gx	NA	Codel	NA
CGGA_1722	60	Primary	GBM	G IV	GBM IDHwt	G4	U	Wildtype	NA	NA
CGGA_1723	39	Primary	Oligo III	G III	Oligo IDHm	G3	U	Mutant	Codel	IDHmut-codel
CGGA_1725	33	Primary	Oligo III	G III	Oligo IDHm	G3	U	Mutant	Codel	IDHmut-codel
CGGA_1727	48	Primary	GBM	G IV	Astro IDHm	G4	N	Mutant	Non-codel	IDHmut-non-codel
CGGA_1728	45	Primary	GBM	G IV	Astro IDHm	G4	N	Mutant	Non-codel	IDHmut-non-codel
CGGA_1729	52	Recurrent	GBM	G IV	GBM IDHwt	G4	U	Wildtype	Non-codel	IDHwt-non-codel
CGGA_1731	45	Primary	Astro III	G III	(?) IDHm HG astro	NA	Gx	Mutant	Non-codel	IDHmut-non-codel
CGGA_1735	54	Primary	GBM	G IV	GBM IDHwt	G4	U	Wildtype	Non-codel	IDHwt-non-codel
CGGA_1736	57	Primary	GBM	G IV	GBM IDHwt	G4	U	Wildtype	Non-codel	IDHwt-non-codel
CGGA_1737	33	Primary	Oligo III	G III	Oligo IDHm	G3	U	Mutant	Codel	IDHmut-codel
CGGA_1738	49	Primary	Astro III	G III	(?) HGG NOS	NA	Dx Gx	Wildtype	Non-codel	IDHwt-non-codel
CGGA_1739	45	Recurrent	Astro III	G III	(?) IDHm HG astro	NA	Gx	Mutant	Non-codel	IDHmut-non-codel
CGGA_1740	50	Primary	GBM	G IV	(?) HGG NOS	G4	Dx	Wildtype	Non-codel	IDHwt-non-codel
CGGA_1743	47	Primary	Astro III	G III	(?) IDHm HG astro	NA	Gx	Mutant	Non-codel	IDHmut-non-codel
CGGA_1744	51	Primary	GBM	G IV	(?) HGG NOS	G4	Dx	NA	Non-codel	NA
CGGA_1745	45	Primary	Oligoastro III	G III	(?) IDHm HGG	NA	Dx Gx	Mutant	NA	NA
CGGA_1747	27	Primary	Oligoastro III	G III	(?) HGG NOS	NA	Dx Gx	NA	Non-codel	NA
CGGA_1749	44	Primary	GBM	G IV	(?) HGG NOS	G4	Dx	Wildtype	Non-codel	IDHwt-non-codel
CGGA_1750	52	Primary	GBM	G IV	GBM IDHwt	G4	U	Wildtype	Non-codel	IDHwt-non-codel
CGGA_1758	45	Primary	GBM	G IV	(?) HGG NOS	G4	Dx	Wildtype	Non-codel	IDHwt-non-codel
CGGA_1760	51	Recurrent	Astro II	G II	(?) UGG NOS	NA	Dx Gx	Wildtype	Non-codel	IDHwt-non-codel
CGGA_1764	33	Primary	GBM	G IV	Astro IDHm	G4	N	Mutant	Non-codel	IDHmut-non-codel
CGGA_1767	63	Primary	GBM	G IV	GBM IDHwt	G4	U	Wildtype	NA	NA
CGGA_1769	49	Primary	GBM	G IV	(?) HGG NOS	G4	Dx	Wildtype	Non-codel	IDHwt-non-codel
CGGA_1770	43	Recurrent	GBM	G IV	Astro IDHm	G4	N	Mutant	Non-codel	IDHmut-non-codel
CGGA_1771	38	Recurrent	Astro III	G III	(?) IDHm HG astro	NA	Gx	Mutant	Non-codel	IDHmut-non-codel
CGGA_1773	46	Recurrent	GBM	G IV	(?) HGG NOS	G4	Dx	Wildtype	Non-codel	IDHwt-non-codel
CGGA_1776	23	Recurrent	GBM	G IV	(?) HGG NOS	G4	Dx	Wildtype	Non-codel	IDHwt-non-codel
CGGA_1780	57	Primary	GBM	G IV	GBM IDHwt	G4	U	Wildtype	NA	NA
CGGA_1785	34	Recurrent	GBM	G IV	Astro IDHm	G4	N	Mutant	Non-codel	IDHmut-non-codel
CGGA_1786	54	Recurrent	Oligo III	G III	Oligo IDHm	G3	U	Mutant	Codel	IDHmut-codel
CGGA_1791	55	Primary	Astro III	G III	(?) HGG NOS	NA	Dx Gx	Wildtype	NA	NA
CGGA_1807	65	Primary	GBM	G IV	GBM IDHwt	G4	U	Wildtype	Non-codel	IDHwt-non-codel
CGGA_1809	27	Primary	Oligo III	G III	(?) HGG NOS	NA	Dx Gx	Wildtype	Non-codel	IDHwt-non-codel
CGGA_1811	64	Recurrent	GBM	G IV	GBM IDHwt	G4	U	Wildtype	Non-codel	IDHwt-non-codel
CGGA_1812	65	Primary	GBM	G IV	GBM IDHwt	G4	U	Wildtype	Non-codel	IDHwt-non-codel
CGGA_1814	46	Recurrent	GBM	G IV	(?) HGG NOS	G4	Dx	Wildtype	Non-codel	IDHwt-non-codel
CGGA_1815	45	Recurrent	GBM	G IV	(?) HGG NOS	G4	Dx	Wildtype	Non-codel	IDHwt-non-codel
CGGA_1817	72	Primary	GBM	G IV	GBM IDHwt	G4	U	Wildtype	Non-codel	IDHwt-non-codel
CGGA_1819	55	Primary	GBM	G IV	GBM IDHwt	G4	U	Wildtype	Non-codel	IDHwt-non-codel
CGGA_1820	52	Recurrent	GBM	G IV	GBM IDHwt	G4	U	Wildtype	Non-codel	IDHwt-non-codel
CGGA_1826	70	Primary	GBM	G IV	GBM IDHwt	G4	U	Wildtype	Non-codel	IDHwt-non-codel
CGGA_1829	23	Primary	Astro II	G II	(?) UGG NOS	NA	Dx Gx	Wildtype	Non-codel	IDHwt-non-codel
CGGA_1833	60	Primary	GBM	G IV	GBM IDHwt	G4	U	Wildtype	Non-codel	IDHwt-non-codel
CGGA_1840	58	Primary	GBM	G IV	GBM IDHwt	G4	U	Wildtype	Non-codel	IDHwt-non-codel
CGGA_1850	29	Primary	Astro II	G II	(?) IDHm UG astro	NA	Gx	Mutant	Non-codel	IDHmut-non-codel
CGGA_1854	36	Primary	Astro III	G III	(?) IDHm HG astro	NA	Gx	Mutant	Non-codel	IDHmut-non-codel
CGGA_1857	46	Recurrent	GBM	G IV	(?) HGG NOS	G4	Dx	Wildtype	Non-codel	IDHwt-non-codel
CGGA_1862	40	Primary	Astro III	G III	(?) HGG NOS	NA	Dx Gx	Wildtype	Non-codel	IDHwt-non-codel
CGGA_1863	50	Recurrent	Oligo III	G III	Oligo IDHm	G3	U	Mutant	Codel	IDHmut-codel
CGGA_1865	45	Recurrent	GBM	G IV	(?) HGG NOS	G4	Dx	Wildtype	Non-codel	IDHwt-non-codel
CGGA_1866	68	Primary	GBM	G IV	GBM IDHwt	G4	U	Wildtype	Non-codel	IDHwt-non-codel
CGGA_1870	62	Primary	GBM	G IV	Oligo IDHm	G3	N	Mutant	Codel	IDHmut-codel
CGGA_1875	22	Primary	Astro II	G II	(?) UGG NOS	NA	Dx Gx	Wildtype	Non-codel	IDHwt-non-codel
CGGA_1877	35	Recurrent	Oligo III	G III	Oligo IDHm	G3	U	Mutant	Codel	IDHmut-codel
CGGA_1880	37	Recurrent	Astro III	G III	(?) IDHm HG astro	NA	Gx	Mutant	Non-codel	IDHmut-non-codel
CGGA_1882	33	Primary	Oligo III	G III	Oligo IDHm	G3	U	Mutant	Codel	IDHmut-codel
CGGA_1886	31	Recurrent	GBM	G IV	(?) HGG NOS	G4	Dx	Wildtype	Non-codel	IDHwt-non-codel
CGGA_1899	45	Recurrent	GBM	G IV	(?) HGG NOS	G4	Dx	Wildtype	Non-codel	IDHwt-non-codel
CGGA_1901	60	Primary	GBM	G IV	GBM IDHwt	G4	U	Wildtype	Non-codel	IDHwt-non-codel
CGGA_1902	33	Primary	Astro II	G II	(?) IDHm UG astro	NA	Gx	Mutant	Non-codel	IDHmut-non-codel
CGGA_1903	24	Primary	Oligoastro III	G III	(?) HGG NOS	NA	Dx Gx	NA	Codel	NA
CGGA_1906	57	Recurrent	Astro III	G III	(?) IDHm HG astro	NA	Gx	Mutant	Non-codel	IDHmut-non-codel
CGGA_1908	42	Recurrent	GBM	G IV	(?) HGG NOS	G4	Dx	Wildtype	Non-codel	IDHwt-non-codel
CGGA_1911	15	Recurrent	GBM	G IV	(?) HGG NOS	G4	Dx	Wildtype	Non-codel	IDHwt-non-codel
CGGA_1912	48	Recurrent	GBM	G IV	(?) HGG NOS	G4	Dx	NA	Non-codel	NA
CGGA_1916	33	Primary	GBM	G IV	Astro IDHm	G4	N	Mutant	Non-codel	IDHmut-non-codel
CGGA_1939	31	Recurrent	Astro II	G II	(?) UGG NOS	NA	Dx Gx	NA	Non-codel	NA
CGGA_194	43	Recurrent	Oligo III	G III	Oligo IDHm	G3	U	Mutant	Codel	IDHmut-codel
CGGA_1946	51	Recurrent	GBM	G IV	GBM IDHwt	G4	U	Wildtype	Non-codel	IDHwt-non-codel
CGGA_1953	47	Recurrent	GBM	G IV	(?) HGG NOS	G4	Dx	Wildtype	Non-codel	IDHwt-non-codel
CGGA_1955	30	Recurrent	GBM	G IV	(?) HGG NOS	G4	Dx	NA	Non-codel	NA
CGGA_1972	47	Recurrent	GBM	G IV	(?) HGG NOS	G4	Dx	Wildtype	Non-codel	IDHwt-non-codel
CGGA_1976	53	Recurrent	GBM	G IV	GBM IDHwt	G4	U	Wildtype	Non-codel	IDHwt-non-codel
CGGA_1985	41	Recurrent	GBM	G IV	Astro IDHm	G4	N	Mutant	Non-codel	IDHmut-non-codel
CGGA_1994	32	Recurrent	Oligo III	G III	(?) IDHm HG astro	NA	Gx	Mutant	Non-codel	IDHmut-non-codel
CGGA_2002	40	Recurrent	Astro II	G II	(?) IDHm UG astro	NA	Gx	Mutant	Non-codel	IDHmut-non-codel
CGGA_2003	40	Recurrent	GBM	G IV	Astro IDHm	G4	N	Mutant	Non-codel	IDHmut-non-codel
CGGA_2006	43	Recurrent	Astro III	G III	(?) IDHm HG astro	NA	Gx	Mutant	Non-codel	IDHmut-non-codel
CGGA_2008	56	Recurrent	GBM	G IV	GBM IDHwt	G4	U	Wildtype	Non-codel	IDHwt-non-codel
CGGA_2013	41	Recurrent	Astro II	G II	Oligo IDHm	G2	N	Mutant	Codel	IDHmut-codel
CGGA_2024	19	Recurrent	GBM	G IV	(?) HGG NOS	G4	Dx	Wildtype	Non-codel	IDHwt-non-codel
CGGA_2038	44	Recurrent	GBM	G IV	Astro IDHm	G4	N	Mutant	Non-codel	IDHmut-non-codel
CGGA_2039	28	Recurrent	GBM	G IV	(?) HGG NOS	G4	Dx	Wildtype	Non-codel	IDHwt-non-codel
CGGA_2046	46	Recurrent	Astro III	G III	(?) IDHm HG astro	NA	Gx	Mutant	Non-codel	IDHmut-non-codel
CGGA_2047	64	Recurrent	GBM	G IV	GBM IDHwt	G4	U	Wildtype	Non-codel	IDHwt-non-codel
CGGA_2053	55	Recurrent	GBM	G IV	GBM IDHwt	G4	U	Wildtype	Codel	IDHwt-codel
CGGA_2056	41	Recurrent	GBM	G IV	Astro IDHm	G4	N	Mutant	Non-codel	IDHmut-non-codel
CGGA_2062	63	Recurrent	GBM	G IV	Astro IDHm	G4	N	Mutant	Non-codel	IDHmut-non-codel
CGGA_2075	63	Recurrent	GBM	G IV	GBM IDHwt	G4	U	Wildtype	Non-codel	IDHwt-non-codel
CGGA_2078	61	Recurrent	GBM	G IV	GBM IDHwt	G4	U	Wildtype	Non-codel	IDHwt-non-codel
CGGA_2079	45	Recurrent	Oligo III	G III	Oligo IDHm	G3	U	Mutant	Codel	IDHmut-codel
CGGA_2081	39	Recurrent	Oligo III	G III	Oligo IDHm	G3	U	Mutant	Codel	IDHmut-codel
CGGA_2082	41	Recurrent	GBM	G IV	(?) HGG NOS	G4	Dx	Wildtype	Non-codel	IDHwt-non-codel
CGGA_2088	30	Recurrent	GBM	G IV	(?) HGG NOS	G4	Dx	Wildtype	Non-codel	IDHwt-non-codel
CGGA_2106	39	Recurrent	GBM	G IV	Oligo IDHm	G3	N	Mutant	Codel	IDHmut-codel
CGGA_2115	31	Recurrent	GBM	G IV	(?) HGG NOS	G4	Dx	Wildtype	Non-codel	IDHwt-non-codel
CGGA_2121	41	Recurrent	Astro II	G II	(?) IDHm UG astro	NA	Gx	Mutant	Non-codel	IDHmut-non-codel
CGGA_2129	48	Recurrent	Astro III	G III	(?) IDHm HG astro	NA	Gx	Mutant	Non-codel	IDHmut-non-codel
CGGA_235	24	Primary	Oligo II	G II	Oligo IDHm	G2	U	Mutant	Codel	IDHmut-codel
CGGA_236	47	Primary	Oligo II	G II	Oligo IDHm	G2	U	Mutant	Codel	IDHmut-codel
CGGA_241	34	Primary	Astro II	G II	(?) IDHm UG astro	NA	Gx	Mutant	Non-codel	IDHmut-non-codel
CGGA_243	30	Primary	Oligo II	G II	Oligo IDHm	G2	U	Mutant	Codel	IDHmut-codel
CGGA_245	39	Recurrent	Astro III	G III	(?) IDHm HG astro	NA	Gx	Mutant	Non-codel	IDHmut-non-codel
CGGA_247	60	Primary	Astro III	G III	(?) IDHm HG astro	NA	Gx	Mutant	Non-codel	IDHmut-non-codel
CGGA_251	45	Primary	Astro II	G II	(?) IDHm UG astro	NA	Gx	Mutant	Non-codel	IDHmut-non-codel
CGGA_252	24	Primary	Astro II	G II	(?) IDHm UG astro	NA	Gx	Mutant	Non-codel	IDHmut-non-codel
CGGA_254	38	Primary	Oligo II	G II	Oligo IDHm	G2	U	Mutant	Codel	IDHmut-codel
CGGA_256	39	Primary	Astro II	G II	(?) IDHm UG astro	NA	Gx	Mutant	Non-codel	IDHmut-non-codel
CGGA_261	27	Primary	Astro II	G II	(?) IDHm UG astro	NA	Gx	Mutant	Non-codel	IDHmut-non-codel
CGGA_265	43	Recurrent	Astro II	G II	(?) IDHm UG astro	NA	Gx	Mutant	Non-codel	IDHmut-non-codel
CGGA_267	36	Primary	Astro II	G II	(?) IDHm UG astro	NA	Gx	Mutant	Non-codel	IDHmut-non-codel
CGGA_269	45	Primary	Astro II	G II	(?) UGG NOS	NA	Dx Gx	Wildtype	Non-codel	IDHwt-non-codel
CGGA_272	51	Secondary	GBM	G IV	GBM IDHwt	G4	U	Wildtype	Non-codel	IDHwt-non-codel
CGGA_273	35	Primary	Astro II	G II	(?) IDHm UG astro	NA	Gx	Mutant	Non-codel	IDHmut-non-codel
CGGA_274	55	Primary	GBM	G IV	GBM IDHwt	G4	U	Wildtype	Non-codel	IDHwt-non-codel
CGGA_276	44	Primary	Oligo II	G II	(?) IDHm UG astro	NA	Gx	Mutant	Non-codel	IDHmut-non-codel
CGGA_277	40	Primary	Oligo III	G III	(?) IDHm HGG	NA	Dx Gx	Mutant	NA	NA
CGGA_279	49	Recurrent	Astro III	G III	(?) IDHm HG astro	NA	Gx	Mutant	Non-codel	IDHmut-non-codel
CGGA_28	25	Primary	Astro II	G II	Oligo IDHm	G2	N	Mutant	Codel	IDHmut-codel
CGGA_283	47	Primary	Oligo II	G II	Oligo IDHm	G2	U	Mutant	Codel	IDHmut-codel
CGGA_288	49	Recurrent	Oligo II	G II	Oligo IDHm	G2	U	Mutant	Codel	IDHmut-codel
CGGA_290	37	Primary	Oligo II	G II	Oligo IDHm	G2	U	Mutant	Codel	IDHmut-codel
CGGA_300	35	Primary	Astro II	G II	(?) IDHm UG astro	NA	Gx	Mutant	Non-codel	IDHmut-non-codel
CGGA_314	39	Recurrent	Oligo III	G III	Oligo IDHm	G3	U	Mutant	Codel	IDHmut-codel
CGGA_318	40	Secondary	GBM	G IV	(?) HGG NOS	G4	Dx	Wildtype	Non-codel	IDHwt-non-codel
CGGA_320	31	Primary	Oligo II	G II	Oligo IDHm	G2	U	Mutant	Codel	IDHmut-codel
CGGA_323	48	Primary	Oligo II	G II	(?) UGG NOS	NA	Dx Gx	Wildtype	Non-codel	IDHwt-non-codel
CGGA_330	45	Primary	Astro III	G III	(?) HGG NOS	NA	Dx Gx	Wildtype	Non-codel	IDHwt-non-codel
CGGA_333	40	Primary	Astro II	G II	(?) IDHm UG astro	NA	Gx	Mutant	Non-codel	IDHmut-non-codel
CGGA_336	57	Recurrent	Oligo III	G III	Oligo IDHm	G3	U	Mutant	Codel	IDHmut-codel
CGGA_337	50	Primary	Astro III	G III	(?) IDHm HG astro	NA	Gx	Mutant	Non-codel	IDHmut-non-codel
CGGA_342	49	Primary	GBM	G IV	(?) HGG NOS	G4	Dx	Wildtype	NA	NA
CGGA_358	30	Recurrent	Astro III	G III	(?) IDHm HG astro	NA	Gx	Mutant	Non-codel	IDHmut-non-codel
CGGA_362	39	Recurrent	Astro II	G II	Oligo IDHm	G2	N	Mutant	Codel	IDHmut-codel
CGGA_369	33	Recurrent	Astro II	G II	(?) IDHm UG astro	NA	Gx	Mutant	Non-codel	IDHmut-non-codel
CGGA_374	37	Secondary	GBM	G IV	Astro IDHm	G4	N	Mutant	Non-codel	IDHmut-non-codel
CGGA_400	38	Recurrent	Astro III	G III	(?) IDHm HG astro	NA	Gx	Mutant	Non-codel	IDHmut-non-codel
CGGA_406	24	Recurrent	Astro III	G III	(?) IDHm HG astro	NA	Gx	Mutant	Non-codel	IDHmut-non-codel
CGGA_413	54	Primary	GBM	G IV	GBM IDHwt	G4	U	Wildtype	Non-codel	IDHwt-non-codel
CGGA_42	38	Primary	Astro II	G II	Oligo IDHm	G2	N	Mutant	Codel	IDHmut-codel
CGGA_420	39	Recurrent	Oligo III	G III	Oligo IDHm	G3	U	Mutant	Codel	IDHmut-codel
CGGA_426	50	Primary	Astro III	G III	(?) HGG NOS	NA	Dx Gx	Wildtype	Non-codel	IDHwt-non-codel
CGGA_431	41	Recurrent	Oligo III	G III	Oligo IDHm	G3	U	Mutant	Codel	IDHmut-codel
CGGA_446	35	Primary	Oligo II	G II	Oligo IDHm	G2	U	Mutant	Codel	IDHmut-codel
CGGA_448	64	Primary	Astro III	G III	(?) HGG NOS	NA	Dx Gx	Wildtype	Non-codel	IDHwt-non-codel
CGGA_457	32	Recurrent	Astro III	G III	(?) IDHm HG astro	NA	Gx	Mutant	Non-codel	IDHmut-non-codel
CGGA_458	51	Recurrent	Astro II	G II	(?) IDHm UG astro	NA	Gx	Mutant	Non-codel	IDHmut-non-codel
CGGA_474	NA	Primary	Oligo III	G III	(?) HGG NOS	NA	Dx Gx	Wildtype	Non-codel	IDHwt-non-codel
CGGA_479	36	Primary	Oligo II	G II	Oligo IDHm	G2	U	Mutant	Codel	IDHmut-codel
CGGA_482	45	Primary	Oligo II	G II	Oligo IDHm	G2	U	Mutant	Codel	IDHmut-codel
CGGA_483	59	Primary	GBM	G IV	GBM IDHwt	G4	U	Wildtype	Non-codel	IDHwt-non-codel
CGGA_485	31	Primary	Oligo II	G II	Oligo IDHm	G2	U	Mutant	Codel	IDHmut-codel
CGGA_487	46	Recurrent	GBM	G IV	(?) HGG NOS	G4	Dx	Wildtype	Non-codel	IDHwt-non-codel
CGGA_488	23	Primary	Astro III	G III	(?) HGG NOS	NA	Dx Gx	Wildtype	Non-codel	IDHwt-non-codel
CGGA_490	37	Primary	Oligo III	G III	Oligo IDHm	G3	U	Mutant	Codel	IDHmut-codel
CGGA_491	36	Primary	GBM	G IV	Astro IDHm	G4	N	Mutant	Non-codel	IDHmut-non-codel
CGGA_492	27	Recurrent	Astro III	G III	(?) HGG NOS	NA	Dx Gx	Wildtype	Non-codel	IDHwt-non-codel
CGGA_493	32	Primary	Astro II	G II	(?) IDHm UG astro	NA	Gx	Mutant	Non-codel	IDHmut-non-codel
CGGA_494	58	Primary	GBM	G IV	GBM IDHwt	G4	U	Wildtype	Non-codel	IDHwt-non-codel
CGGA_499	51	Primary	GBM	G IV	GBM IDHwt	G4	U	Wildtype	Non-codel	IDHwt-non-codel
CGGA_501	40	Primary	Oligo II	G II	Oligo IDHm	G2	U	Mutant	Codel	IDHmut-codel
CGGA_502	39	Primary	Astro II	G II	(?) IDHm UG astro	NA	Gx	Mutant	Non-codel	IDHmut-non-codel
CGGA_503	51	Primary	Astro II	G II	(?) IDHm UG astro	NA	Gx	Mutant	Non-codel	IDHmut-non-codel
CGGA_507	53	Recurrent	Astro III	G III	(?) IDHm HG astro	NA	Gx	Mutant	Non-codel	IDHmut-non-codel
CGGA_509	38	Primary	GBM	G IV	(?) HGG NOS	G4	Dx	Wildtype	Non-codel	IDHwt-non-codel
CGGA_510	42	Primary	Oligo III	G III	Oligo IDHm	G3	U	Mutant	Codel	IDHmut-codel
CGGA_518	27	Secondary	GBM	G IV	(?) IDHm HGG	NA	Dx Gx	Mutant	NA	NA
CGGA_521	32	Primary	Astro III	G III	(?) HGG NOS	NA	Dx Gx	Wildtype	Non-codel	IDHwt-non-codel
CGGA_525	61	Primary	GBM	G IV	GBM IDHwt	G4	U	Wildtype	Non-codel	IDHwt-non-codel
CGGA_530	41	Recurrent	GBM	G IV	(?) HGG NOS	G4	Dx	Wildtype	Non-codel	IDHwt-non-codel
CGGA_538	43	Primary	Oligo II	G II	Oligo IDHm	G2	U	Mutant	Codel	IDHmut-codel
CGGA_541	36	Primary	Astro II	G II	(?) UGG NOS	NA	Dx Gx	Wildtype	Non-codel	IDHwt-non-codel
CGGA_543	43	Primary	Oligo II	G II	Oligo IDHm	G2	U	Mutant	Codel	IDHmut-codel
CGGA_545	38	Recurrent	GBM	G IV	Astro IDHm	G4	N	Mutant	Non-codel	IDHmut-non-codel
CGGA_551	44	Primary	Oligo II	G II	Oligo IDHm	G2	U	Mutant	Codel	IDHmut-codel
CGGA_554	46	Recurrent	Oligoastro III	G III	(?) HGG NOS	NA	Dx Gx	NA	Non-codel	NA
CGGA_560	43	Primary	Astro III	G III	(?) IDHm HG astro	NA	Gx	Mutant	Non-codel	IDHmut-non-codel
CGGA_564	47	Primary	Astro III	G III	(?) HGG NOS	NA	Dx Gx	Wildtype	Non-codel	IDHwt-non-codel
CGGA_565	51	Primary	Astro III	G III	(?) HGG NOS	NA	Dx Gx	Wildtype	Non-codel	IDHwt-non-codel
CGGA_568	14	Recurrent	GBM	G IV	(?) HGG NOS	G4	Dx	Wildtype	Non-codel	IDHwt-non-codel
CGGA_578	61	Primary	Astro III	G III	(?) HGG NOS	NA	Dx Gx	Wildtype	Non-codel	IDHwt-non-codel
CGGA_580	43	Primary	Astro II	G II	(?) IDHm UG astro	NA	Gx	Mutant	Non-codel	IDHmut-non-codel
CGGA_583	36	Primary	Astro II	G II	(?) IDHm UGG	NA	Dx Gx	Mutant	NA	NA
CGGA_591	50	Primary	Astro III	G III	(?) IDHm HG astro	NA	Gx	Mutant	Non-codel	IDHmut-non-codel
CGGA_598	61	Primary	Oligo III	G III	Oligo IDHm	G3	U	Mutant	Codel	IDHmut-codel
CGGA_599	66	Primary	Oligo III	G III	(?) HGG NOS	NA	Dx Gx	Wildtype	Non-codel	IDHwt-non-codel
CGGA_601	36	Primary	Astro II	G II	(?) IDHm UG astro	NA	Gx	Mutant	Non-codel	IDHmut-non-codel
CGGA_603	32	Recurrent	Astro III	G III	(?) IDHm HG astro	NA	Gx	Mutant	Non-codel	IDHmut-non-codel
CGGA_604	46	Primary	GBM	G IV	(?) HGG NOS	G4	Dx	Wildtype	Non-codel	IDHwt-non-codel
CGGA_605	43	Recurrent	Astro III	G III	(?) IDHm HG astro	NA	Gx	Mutant	Non-codel	IDHmut-non-codel
CGGA_607	25	Primary	Astro II	G II	(?) IDHm UG astro	NA	Gx	Mutant	Non-codel	IDHmut-non-codel
CGGA_616	43	Primary	Astro III	G III	(?) HGG NOS	NA	Dx Gx	Wildtype	Non-codel	IDHwt-non-codel
CGGA_619	40	Recurrent	Astro II	G II	(?) UGG NOS	NA	Dx Gx	Wildtype	Non-codel	IDHwt-non-codel
CGGA_621	40	Recurrent	Astro III	G III	(?) IDHm HG astro	NA	Gx	Mutant	Non-codel	IDHmut-non-codel
CGGA_624	50	Recurrent	GBM	G IV	(?) HGG NOS	G4	Dx	Wildtype	Non-codel	IDHwt-non-codel
CGGA_625	33	Recurrent	Oligo III	G III	Oligo IDHm	G3	U	Mutant	Codel	IDHmut-codel
CGGA_630	43	Recurrent	Oligo III	G III	Oligo IDHm	G3	U	Mutant	Codel	IDHmut-codel
CGGA_632	29	Primary	Astro II	G II	(?) IDHm UG astro	NA	Gx	Mutant	Non-codel	IDHmut-non-codel
CGGA_633	56	Primary	Oligo II	G II	(?) UGG NOS	NA	Dx Gx	Wildtype	Non-codel	IDHwt-non-codel
CGGA_634	35	Primary	Astro III	G III	(?) IDHm HG astro	NA	Gx	Mutant	Non-codel	IDHmut-non-codel
CGGA_635	45	Primary	Oligo II	G II	Oligo IDHm	G2	U	Mutant	Codel	IDHmut-codel
CGGA_638	42	Primary	Oligo II	G II	Oligo IDHm	G2	U	Mutant	Codel	IDHmut-codel
CGGA_641	51	Primary	Oligo III	G III	Oligo IDHm	G3	U	Mutant	Codel	IDHmut-codel
CGGA_642	29	Primary	Astro II	G II	(?) IDHm UG astro	NA	Gx	Mutant	Non-codel	IDHmut-non-codel
CGGA_643	56	Primary	Astro III	G III	(?) HGG NOS	NA	Dx Gx	Wildtype	Non-codel	IDHwt-non-codel
CGGA_652	42	Recurrent	Astro III	G III	(?) IDHm HG astro	NA	Gx	Mutant	Non-codel	IDHmut-non-codel
CGGA_655	35	Primary	Oligo II	G II	Oligo IDHm	G2	U	Mutant	Codel	IDHmut-codel
CGGA_658	55	Primary	GBM	G IV	GBM IDHwt	G4	U	Wildtype	Non-codel	IDHwt-non-codel
CGGA_659	50	Primary	Oligo II	G II	(?) UGG NOS	NA	Dx Gx	Wildtype	Non-codel	IDHwt-non-codel
CGGA_661	42	Primary	Astro III	G III	(?) HGG NOS	NA	Dx Gx	Wildtype	Non-codel	IDHwt-non-codel
CGGA_662	59	Primary	Oligo II	G II	Oligo IDHm	G2	U	Mutant	Codel	IDHmut-codel
CGGA_663	29	Primary	Astro II	G II	(?) IDHm UG astro	NA	Gx	Mutant	Non-codel	IDHmut-non-codel
CGGA_666	45	Primary	Oligo II	G II	Oligo IDHm	G2	U	Mutant	Codel	IDHmut-codel
CGGA_669	56	Recurrent	GBM	G IV	GBM IDHwt	G4	U	Wildtype	Codel	IDHwt-codel
CGGA_671	36	Primary	Oligo II	G II	Oligo IDHm	G2	U	Mutant	Codel	IDHmut-codel
CGGA_675	23	Primary	Oligo II	G II	Oligo IDHm	G2	U	Mutant	Codel	IDHmut-codel
CGGA_676	60	Primary	GBM	G IV	GBM IDHwt	G4	U	Wildtype	Non-codel	IDHwt-non-codel
CGGA_678	56	Recurrent	Astro III	G III	(?) HGG NOS	NA	Dx Gx	Wildtype	Non-codel	IDHwt-non-codel
CGGA_679	63	Primary	GBM	G IV	GBM IDHwt	G4	U	Wildtype	Non-codel	IDHwt-non-codel
CGGA_680	44	Primary	GBM	G IV	(?) HGG NOS	G4	Dx	Wildtype	Non-codel	IDHwt-non-codel
CGGA_685	20	Primary	Astro II	G II	(?) IDHm UG astro	NA	Gx	Mutant	Non-codel	IDHmut-non-codel
CGGA_689	36	Primary	Oligo II	G II	Oligo IDHm	G2	U	Mutant	Codel	IDHmut-codel
CGGA_694	34	Recurrent	Astro II	G II	(?) IDHm UG astro	NA	Gx	Mutant	Non-codel	IDHmut-non-codel
CGGA_698	61	Primary	Astro II	G II	(?) IDHm UG astro	NA	Gx	Mutant	Non-codel	IDHmut-non-codel
CGGA_700	24	Primary	GBM	G IV	Astro IDHm	G4	N	Mutant	Non-codel	IDHmut-non-codel
CGGA_703	31	Recurrent	Oligo III	G III	(?) IDHm HG astro	NA	Gx	Mutant	Non-codel	IDHmut-non-codel
CGGA_704	36	Primary	Astro II	G II	(?) IDHm UG astro	NA	Gx	Mutant	Non-codel	IDHmut-non-codel
CGGA_705	41	Primary	Astro III	G III	(?) IDHm HG astro	NA	Gx	Mutant	Non-codel	IDHmut-non-codel
CGGA_707	39	Primary	Oligo II	G II	Oligo IDHm	G2	U	Mutant	Codel	IDHmut-codel
CGGA_710	41	Primary	GBM	G IV	Astro IDHm	G4	N	Mutant	Non-codel	IDHmut-non-codel
CGGA_715	43	Primary	Oligo II	G II	Oligo IDHm	G2	U	Mutant	Codel	IDHmut-codel
CGGA_719	51	Secondary	GBM	G IV	(?) IDHm HGG	NA	Dx Gx	Mutant	NA	NA
CGGA_720	46	Recurrent	Astro II	G II	(?) IDHm UG astro	NA	Gx	Mutant	Non-codel	IDHmut-non-codel
CGGA_721	45	Primary	Astro II	G II	(?) IDHm UG astro	NA	Gx	Mutant	Non-codel	IDHmut-non-codel
CGGA_724	32	Recurrent	Astro II	G II	(?) IDHm UG astro	NA	Gx	Mutant	Non-codel	IDHmut-non-codel
CGGA_725	58	Primary	Oligo II	G II	Oligo IDHm	G2	U	Mutant	Codel	IDHmut-codel
CGGA_727	45	Primary	Astro III	G III	(?) HGG NOS	NA	Dx Gx	Wildtype	Non-codel	IDHwt-non-codel
CGGA_730	51	Recurrent	Oligo II	G II	Oligo IDHm	G2	U	Mutant	Codel	IDHmut-codel
CGGA_731	50	Primary	GBM	G IV	(?) HGG NOS	G4	Dx	Wildtype	Non-codel	IDHwt-non-codel
CGGA_732	35	Primary	Astro III	G III	(?) HGG NOS	NA	Dx Gx	Wildtype	Non-codel	IDHwt-non-codel
CGGA_738	43	Primary	Astro II	G II	(?) IDHm UG astro	NA	Gx	Mutant	Non-codel	IDHmut-non-codel
CGGA_747	29	Primary	GBM	G IV	Astro IDHm	G4	N	Mutant	Non-codel	IDHmut-non-codel
CGGA_752	39	Primary	Oligo II	G II	Oligo IDHm	G2	U	Mutant	Codel	IDHmut-codel
CGGA_757	45	Primary	Astro II	G II	(?) IDHm UG astro	NA	Gx	Mutant	Non-codel	IDHmut-non-codel
CGGA_759	30	Primary	GBM	G IV	Astro IDHm	G4	N	Mutant	Non-codel	IDHmut-non-codel
CGGA_760	34	Primary	Oligo II	G II	Oligo IDHm	G2	U	Mutant	Codel	IDHmut-codel
CGGA_761	45	Primary	GBM	G IV	Astro IDHm	G4	N	Mutant	Non-codel	IDHmut-non-codel
CGGA_762	40	Primary	Oligo II	G II	Oligo IDHm	G2	U	Mutant	Codel	IDHmut-codel
CGGA_763	52	Recurrent	Astro III	G III	(?) HGG NOS	NA	Dx Gx	Wildtype	Non-codel	IDHwt-non-codel
CGGA_766	32	Primary	Oligo II	G II	Oligo IDHm	G2	U	Mutant	Codel	IDHmut-codel
CGGA_773	51	Secondary	GBM	G IV	Astro IDHm	G4	N	Mutant	Non-codel	IDHmut-non-codel
CGGA_777	46	Recurrent	GBM	G IV	(?) HGG NOS	G4	Dx	Wildtype	Non-codel	IDHwt-non-codel
CGGA_780	64	Recurrent	Oligo III	G III	(?) HGG NOS	NA	Dx Gx	Wildtype	Non-codel	IDHwt-non-codel
CGGA_782	60	Primary	GBM	G IV	GBM IDHwt	G4	U	Wildtype	Non-codel	IDHwt-non-codel
CGGA_785	43	Primary	Oligo II	G II	Oligo IDHm	G2	U	Mutant	Codel	IDHmut-codel
CGGA_789	50	Primary	GBM	G IV	(?) HGG NOS	G4	Dx	Wildtype	Non-codel	IDHwt-non-codel
CGGA_791	55	Primary	Astro III	G III	(?) HGG NOS	NA	Dx Gx	Wildtype	Non-codel	IDHwt-non-codel
CGGA_796	60	Primary	Astro II	G II	(?) UGG NOS	NA	Dx Gx	Wildtype	Non-codel	IDHwt-non-codel
CGGA_799	53	Recurrent	Oligo III	G III	Oligo IDHm	G3	U	Mutant	Codel	IDHmut-codel
CGGA_802	42	Primary	GBM	G IV	(?) HGG NOS	G4	Dx	Wildtype	Non-codel	IDHwt-non-codel
CGGA_804	53	Primary	GBM	G IV	GBM IDHwt	G4	U	Wildtype	Non-codel	IDHwt-non-codel
CGGA_807	42	Primary	Astro II	G II	(?) UGG NOS	NA	Dx Gx	Wildtype	Non-codel	IDHwt-non-codel
CGGA_808	38	Primary	GBM	G IV	(?) HGG NOS	G4	Dx	Wildtype	Non-codel	IDHwt-non-codel
CGGA_809	26	Primary	Astro II	G II	(?) IDHm UG astro	NA	Gx	Mutant	Non-codel	IDHmut-non-codel
CGGA_810	20	Recurrent	Oligo III	G III	(?) HGG NOS	NA	Dx Gx	Wildtype	Non-codel	IDHwt-non-codel
CGGA_812	27	Primary	Oligo II	G II	Oligo IDHm	G2	U	Mutant	Codel	IDHmut-codel
CGGA_815	53	Primary	Astro II	G II	(?) IDHm UG astro	NA	Gx	Mutant	Non-codel	IDHmut-non-codel
CGGA_818	46	Primary	Astro II	G II	(?) IDHm UG astro	NA	Gx	Mutant	Non-codel	IDHmut-non-codel
CGGA_822	46	Secondary	GBM	G IV	Astro IDHm	G4	N	Mutant	Non-codel	IDHmut-non-codel
CGGA_825	36	Recurrent	Astro III	G III	(?) IDHm HG astro	NA	Gx	Mutant	Non-codel	IDHmut-non-codel
CGGA_831	55	Primary	GBM	G IV	GBM IDHwt	G4	U	Wildtype	Non-codel	IDHwt-non-codel
CGGA_834	24	Primary	Astro II	G II	(?) UGG NOS	NA	Dx Gx	Wildtype	Non-codel	IDHwt-non-codel
CGGA_835	31	Primary	Oligo II	G II	Oligo IDHm	G2	U	Mutant	Codel	IDHmut-codel
CGGA_837	57	Primary	GBM	G IV	GBM IDHwt	G4	U	Wildtype	Non-codel	IDHwt-non-codel
CGGA_838	36	Primary	Oligo II	G II	Oligo IDHm	G2	U	Mutant	Codel	IDHmut-codel
CGGA_842	63	Primary	GBM	G IV	GBM IDHwt	G4	U	Wildtype	Non-codel	IDHwt-non-codel
CGGA_843	29	Primary	Oligo II	G II	Oligo IDHm	G2	U	Mutant	Codel	IDHmut-codel
CGGA_846	39	Recurrent	Astro II	G II	(?) UGG NOS	NA	Dx Gx	Wildtype	Non-codel	IDHwt-non-codel
CGGA_848	54	Primary	GBM	G IV	GBM IDHwt	G4	U	Wildtype	Non-codel	IDHwt-non-codel
CGGA_850	52	Primary	GBM	G IV	GBM IDHwt	G4	U	Wildtype	Non-codel	IDHwt-non-codel
CGGA_852	40	Primary	Astro III	G III	(?) HGG NOS	NA	Dx Gx	Wildtype	Non-codel	IDHwt-non-codel
CGGA_856	53	Primary	Oligo II	G II	Oligo IDHm	G2	U	Mutant	Codel	IDHmut-codel
CGGA_858	42	Primary	Oligo II	G II	Oligo IDHm	G2	U	Mutant	Codel	IDHmut-codel
CGGA_859	56	Primary	GBM	G IV	GBM IDHwt	G4	U	Wildtype	Non-codel	IDHwt-non-codel
CGGA_861	29	Primary	Astro III	G III	(?) HGG NOS	NA	Dx Gx	Wildtype	Non-codel	IDHwt-non-codel
CGGA_862	30	Recurrent	Astro II	G II	(?) IDHm UG astro	NA	Gx	Mutant	Non-codel	IDHmut-non-codel
CGGA_863	42	Primary	Astro II	G II	(?) UGG NOS	NA	Dx Gx	Wildtype	Non-codel	IDHwt-non-codel
CGGA_864	34	Primary	Oligo II	G II	Oligo IDHm	G2	U	Mutant	Codel	IDHmut-codel
CGGA_867	40	Recurrent	Astro III	G III	(?) IDHm HG astro	NA	Gx	Mutant	Non-codel	IDHmut-non-codel
CGGA_869	36	Recurrent	GBM	G IV	(?) HGG NOS	G4	Dx	Wildtype	Non-codel	IDHwt-non-codel
CGGA_871	37	Primary	Oligo II	G II	Oligo IDHm	G2	U	Mutant	Codel	IDHmut-codel
CGGA_876	60	Primary	GBM	G IV	GBM IDHwt	G4	U	Wildtype	Non-codel	IDHwt-non-codel
CGGA_878	42	Primary	GBM	G IV	(?) HGG NOS	G4	Dx	Wildtype	Non-codel	IDHwt-non-codel
CGGA_881	23	Recurrent	Astro III	G III	(?) HGG NOS	NA	Dx Gx	Wildtype	Non-codel	IDHwt-non-codel
CGGA_882	30	Recurrent	Astro III	G III	(?) IDHm HG astro	NA	Gx	Mutant	Non-codel	IDHmut-non-codel
CGGA_883	39	Recurrent	Astro II	G II	(?) IDHm UG astro	NA	Gx	Mutant	Non-codel	IDHmut-non-codel
CGGA_884	48	Primary	Astro II	G II	(?) IDHm UG astro	NA	Gx	Mutant	Non-codel	IDHmut-non-codel
CGGA_887	25	Recurrent	Oligo III	G III	(?) HGG NOS	NA	Dx Gx	Wildtype	Non-codel	IDHwt-non-codel
CGGA_888	29	Recurrent	Oligo III	G III	Oligo IDHm	G3	U	Mutant	Codel	IDHmut-codel
CGGA_889	23	Primary	Astro II	G II	(?) IDHm UG astro	NA	Gx	Mutant	Non-codel	IDHmut-non-codel
CGGA_890	39	Primary	Astro III	G III	(?) IDHm HG astro	NA	Gx	Mutant	Non-codel	IDHmut-non-codel
CGGA_892	34	Primary	Oligo II	G II	Oligo IDHm	G2	U	Mutant	Codel	IDHmut-codel
CGGA_893	36	Primary	Astro II	G II	(?) IDHm UG astro	NA	Gx	Mutant	Non-codel	IDHmut-non-codel
CGGA_898	38	Primary	Astro II	G II	(?) IDHm UG astro	NA	Gx	Mutant	Non-codel	IDHmut-non-codel
CGGA_899	48	Recurrent	GBM	G IV	Astro IDHm	G4	N	Mutant	Non-codel	IDHmut-non-codel
CGGA_901	40	Primary	Astro III	G III	(?) IDHm HG astro	NA	Gx	Mutant	Non-codel	IDHmut-non-codel
CGGA_902	54	Primary	GBM	G IV	GBM IDHwt	G4	U	Wildtype	Non-codel	IDHwt-non-codel
CGGA_903	27	Primary	Astro III	G III	(?) IDHm HG astro	NA	Gx	Mutant	Non-codel	IDHmut-non-codel
CGGA_904	33	Primary	Astro II	G II	(?) IDHm UG astro	NA	Gx	Mutant	Non-codel	IDHmut-non-codel
CGGA_905	46	Primary	Astro II	G II	(?) IDHm UG astro	NA	Gx	Mutant	Non-codel	IDHmut-non-codel
CGGA_908	35	Primary	Astro II	G II	(?) IDHm UG astro	NA	Gx	Mutant	Non-codel	IDHmut-non-codel
CGGA_909	39	Primary	Astro II	G II	(?) IDHm UG astro	NA	Gx	Mutant	Non-codel	IDHmut-non-codel
CGGA_D02	44	Recurrent	GBM	G IV	(?) HGG NOS	G4	Dx	Wildtype	Non-codel	IDHwt-non-codel
CGGA_D03	44	Primary	GBM	G IV	(?) HGG NOS	G4	Dx	Wildtype	Non-codel	IDHwt-non-codel
CGGA_D04	37	Primary	Astro II	G II	(?) IDHm UG astro	NA	Gx	Mutant	Non-codel	IDHmut-non-codel
CGGA_D06	49	Recurrent	Astro III	G III	(?) HGG NOS	NA	Dx Gx	Wildtype	Codel	IDHwt-codel
CGGA_D07	36	Primary	Oligo II	G II	Oligo IDHm	G2	U	Mutant	Codel	IDHmut-codel
CGGA_D09	57	Primary	GBM	G IV	GBM IDHwt	G4	U	Wildtype	Non-codel	IDHwt-non-codel
CGGA_D11	53	Primary	Astro III	G III	(?) HGG NOS	NA	Dx Gx	Wildtype	Non-codel	IDHwt-non-codel
CGGA_D14	27	Recurrent	Astro III	G III	(?) IDHm HG astro	NA	Gx	Mutant	Non-codel	IDHmut-non-codel
CGGA_D15	38	Primary	Oligo II	G II	Oligo IDHm	G2	U	Mutant	Codel	IDHmut-codel
CGGA_D16	59	Primary	Astro III	G III	(?) HGG NOS	NA	Dx Gx	Wildtype	Non-codel	IDHwt-non-codel
CGGA_D18	20	Primary	Astro III	G III	(?) HGG NOS	NA	Dx Gx	Wildtype	Non-codel	IDHwt-non-codel
CGGA_D19	64	Recurrent	Oligo II	G II	Oligo IDHm	G2	U	Mutant	Codel	IDHmut-codel
CGGA_D20	40	Primary	Astro II	G II	(?) IDHm UG astro	NA	Gx	Mutant	Non-codel	IDHmut-non-codel
CGGA_D21	37	Primary	Astro III	G III	(?) IDHm HG astro	NA	Gx	Mutant	Non-codel	IDHmut-non-codel
CGGA_D24	37	Primary	Astro III	G III	(?) IDHm HG astro	NA	Gx	Mutant	Non-codel	IDHmut-non-codel
CGGA_D26	55	Recurrent	GBM	G IV	GBM IDHwt	G4	U	Wildtype	Non-codel	IDHwt-non-codel
CGGA_D27	33	Recurrent	Oligo III	G III	Oligo IDHm	G3	U	Mutant	Codel	IDHmut-codel
CGGA_D28	25	Primary	Astro III	G III	(?) IDHm HG astro	NA	Gx	Mutant	Non-codel	IDHmut-non-codel
CGGA_D29	36	Primary	Oligo II	G II	Oligo IDHm	G2	U	Mutant	Codel	IDHmut-codel
CGGA_D30	70	Primary	GBM	G IV	GBM IDHwt	G4	U	Wildtype	Non-codel	IDHwt-non-codel
CGGA_D32	61	Recurrent	GBM	G IV	GBM IDHwt	G4	U	Wildtype	Non-codel	IDHwt-non-codel
CGGA_D33	38	Recurrent	Astro III	G III	(?) IDHm HG astro	NA	Gx	Mutant	Non-codel	IDHmut-non-codel
CGGA_D34	45	Secondary	GBM	G IV	Astro IDHm	G4	N	Mutant	Non-codel	IDHmut-non-codel
CGGA_D35	68	Primary	GBM	G IV	GBM IDHwt	G4	U	Wildtype	Non-codel	IDHwt-non-codel
CGGA_D36	58	Recurrent	GBM	G IV	GBM IDHwt	G4	U	Wildtype	Non-codel	IDHwt-non-codel
CGGA_D37	55	Primary	GBM	G IV	GBM IDHwt	G4	U	Wildtype	Non-codel	IDHwt-non-codel
CGGA_D38	41	Recurrent	GBM	G IV	Oligo IDHm	G3	N	Mutant	Codel	IDHmut-codel
CGGA_D39	27	Recurrent	Astro II	G II	(?) IDHm UG astro	NA	Gx	Mutant	Non-codel	IDHmut-non-codel
CGGA_D40	44	Recurrent	Astro II	G II	(?) IDHm UG astro	NA	Gx	Mutant	Non-codel	IDHmut-non-codel
CGGA_D44	18	Primary	Astro III	G III	(?) HGG NOS	NA	Dx Gx	Wildtype	Non-codel	IDHwt-non-codel
CGGA_D45	32	Recurrent	Astro III	G III	(?) IDHm HG astro	NA	Gx	Mutant	Non-codel	IDHmut-non-codel
CGGA_D46	36	Recurrent	Astro III	G III	(?) IDHm HG astro	NA	Gx	Mutant	Non-codel	IDHmut-non-codel
CGGA_D47	36	Primary	Oligo II	G II	Oligo IDHm	G2	U	Mutant	Codel	IDHmut-codel
CGGA_D48	23	Recurrent	Astro III	G III	(?) IDHm HG astro	NA	Gx	Mutant	Non-codel	IDHmut-non-codel
CGGA_D50	30	Recurrent	Oligo II	G II	Oligo IDHm	G2	U	Mutant	Codel	IDHmut-codel
CGGA_D51	60	Recurrent	GBM	G IV	GBM IDHwt	G4	U	Wildtype	Non-codel	IDHwt-non-codel
CGGA_D52	46	Primary	Oligo III	G III	Oligo IDHm	G3	U	Mutant	Codel	IDHmut-codel
CGGA_D53	30	Recurrent	GBM	G IV	(?) HGG NOS	G4	Dx	Wildtype	Non-codel	IDHwt-non-codel
CGGA_D56	45	Recurrent	Astro III	G III	(?) IDHm HG astro	NA	Gx	Mutant	Non-codel	IDHmut-non-codel
CGGA_D57	40	Primary	GBM	G IV	(?) HGG NOS	G4	Dx	Wildtype	Non-codel	IDHwt-non-codel
CGGA_D58	24	Recurrent	Astro III	G III	(?) HGG NOS	NA	Dx Gx	Wildtype	Codel	IDHwt-codel
CGGA_D59	30	Secondary	GBM	G IV	Astro IDHm	G4	N	Mutant	Non-codel	IDHmut-non-codel
CGGA_J023	36	Primary	Oligo III	G III	(?) IDHm HG astro	NA	Gx	Mutant	Non-codel	IDHmut-non-codel
CGGA_J024	29	Recurrent	Astro II	G II	(?) IDHm UG astro	NA	Gx	Mutant	Non-codel	IDHmut-non-codel
CGGA_J030	38	Primary	Oligo II	G II	Oligo IDHm	G2	U	Mutant	Codel	IDHmut-codel
CGGA_J042	38	Recurrent	Astro II	G II	(?) IDHm UG astro	NA	Gx	Mutant	Non-codel	IDHmut-non-codel
CGGA_J100	55	Recurrent	GBM	G IV	Astro IDHm	G4	N	Mutant	Non-codel	IDHmut-non-codel
CGGA_J130	40	Recurrent	Astro II	G II	(?) UGG NOS	NA	Dx Gx	Wildtype	Non-codel	IDHwt-non-codel
CGGA_J50	27	Recurrent	Oligoastro II	G II	(?) IDHm UGG	NA	Dx Gx	Mutant	NA	NA
CGGA_J73	34	Primary	Oligo III	G III	(?) IDHm HGG	NA	Dx Gx	Mutant	NA	NA
CGGA_P100	67	Primary	GBM	G IV	GBM IDHwt	G4	U	Wildtype	Non-codel	IDHwt-non-codel
CGGA_P102	30	Primary	GBM	G IV	Astro IDHm	G4	N	Mutant	Non-codel	IDHmut-non-codel
CGGA_P103	34	Primary	Oligo II	G II	Oligo IDHm	G2	U	Mutant	Codel	IDHmut-codel
CGGA_P104	36	Recurrent	Oligoastro III	G III	(?) IDHm HGG	NA	Dx Gx	Mutant	NA	NA
CGGA_P106	24	Recurrent	GBM	G IV	(?) HGG NOS	G4	Dx	Wildtype	Non-codel	IDHwt-non-codel
CGGA_P107	26	Primary	Astro II	G II	(?) IDHm UG astro	NA	Gx	Mutant	Non-codel	IDHmut-non-codel
CGGA_P108	30	Primary	Astro III	G III	(?) HGG NOS	NA	Dx Gx	Wildtype	Non-codel	IDHwt-non-codel
CGGA_P109	35	Recurrent	GBM	G IV	Astro IDHm	G4	N	Mutant	Non-codel	IDHmut-non-codel
CGGA_P11	38	Primary	Astro II	G II	(?) IDHm UG astro	NA	Gx	Mutant	Non-codel	IDHmut-non-codel
CGGA_P110	56	Primary	Oligo III	G III	(?) HGG NOS	NA	Dx Gx	Wildtype	Non-codel	IDHwt-non-codel
CGGA_P111	44	Primary	Oligo II	G II	Oligo IDHm	G2	U	Mutant	Codel	IDHmut-codel
CGGA_P112	65	Primary	GBM	G IV	GBM IDHwt	G4	U	Wildtype	Non-codel	IDHwt-non-codel
CGGA_P113	32	Primary	Astro II	G II	(?) UGG NOS	NA	Dx Gx	Wildtype	Non-codel	IDHwt-non-codel
CGGA_P114	32	Primary	Oligo II	G II	Oligo IDHm	G2	U	Mutant	Codel	IDHmut-codel
CGGA_P115	25	Primary	Astro II	G II	(?) UGG NOS	NA	Dx Gx	Wildtype	NA	NA
CGGA_P116	58	Primary	GBM	G IV	GBM IDHwt	G4	U	Wildtype	NA	NA
CGGA_P121	39	Primary	Astro II	G II	(?) UGG NOS	NA	Dx Gx	Wildtype	Non-codel	IDHwt-non-codel
CGGA_P122	43	Recurrent	Oligo II	G II	Oligo IDHm	G2	U	Mutant	Codel	IDHmut-codel
CGGA_P128	41	Primary	Astro II	G II	(?) IDHm UG astro	NA	Gx	Mutant	Non-codel	IDHmut-non-codel
CGGA_P13	40	Primary	Oligo II	G II	Oligo IDHm	G2	U	Mutant	Codel	IDHmut-codel
CGGA_P131	45	Primary	Oligo III	G III	Oligo IDHm	G3	U	Mutant	Codel	IDHmut-codel
CGGA_P132	42	Primary	Oligo II	G II	Oligo IDHm	G2	U	Mutant	Codel	IDHmut-codel
CGGA_P136	41	Primary	GBM	G IV	(?) HGG NOS	G4	Dx	Wildtype	NA	NA
CGGA_P137	42	Primary	Astro II	G II	(?) IDHm UG astro	NA	Gx	Mutant	Non-codel	IDHmut-non-codel
CGGA_P142	45	Primary	Oligo III	G III	Oligo IDHm	G3	U	Mutant	Codel	IDHmut-codel
CGGA_P143	66	Primary	GBM	G IV	GBM IDHwt	G4	U	Wildtype	Non-codel	IDHwt-non-codel
CGGA_P144	44	Primary	Astro III	G III	(?) IDHm HG astro	NA	Gx	Mutant	Non-codel	IDHmut-non-codel
CGGA_P145	53	Primary	Astro II	G II	(?) IDHm UG astro	NA	Gx	Mutant	Non-codel	IDHmut-non-codel
CGGA_P146	31	Recurrent	Astro II	G II	(?) IDHm UG astro	NA	Gx	Mutant	Non-codel	IDHmut-non-codel
CGGA_P147	52	Primary	Astro II	G II	(?) IDHm UG astro	NA	Gx	Mutant	Non-codel	IDHmut-non-codel
CGGA_P15	49	Primary	GBM	G IV	(?) HGG NOS	G4	Dx	NA	Non-codel	NA
CGGA_P150	34	Primary	Astro II	G II	(?) IDHm UG astro	NA	Gx	Mutant	Non-codel	IDHmut-non-codel
CGGA_P151	46	Primary	Astro II	G II	(?) IDHm UG astro	NA	Gx	Mutant	Non-codel	IDHmut-non-codel
CGGA_P153	45	Primary	Astro II	G II	(?) IDHm UGG	NA	Dx Gx	Mutant	NA	NA
CGGA_P154	50	Primary	GBM	G IV	(?) IDHm HGG	NA	Dx Gx	Mutant	NA	NA
CGGA_P155	50	Primary	Astro II	G II	(?) UGG NOS	NA	Dx Gx	Wildtype	Non-codel	IDHwt-non-codel
CGGA_P156	30	Primary	Oligo II	G II	Oligo IDHm	G2	U	Mutant	Codel	IDHmut-codel
CGGA_P157	55	Primary	Astro III	G III	(?) HGG NOS	NA	Dx Gx	Wildtype	Non-codel	IDHwt-non-codel
CGGA_P158	27	Primary	Oligoastro II	G II	(?) IDHm UGG	NA	Dx Gx	Mutant	NA	NA
CGGA_P159	59	Primary	Astro III	G III	(?) HGG NOS	NA	Dx Gx	Wildtype	Non-codel	IDHwt-non-codel
CGGA_P16	38	Primary	GBM	G IV	Oligo IDHm	G3	N	Mutant	Codel	IDHmut-codel
CGGA_P160	72	Primary	GBM	G IV	GBM IDHwt	G4	U	Wildtype	Non-codel	IDHwt-non-codel
CGGA_P163	45	Recurrent	Oligo III	G III	(?) IDHm HG astro	NA	Gx	Mutant	Non-codel	IDHmut-non-codel
CGGA_P164	27	Primary	GBM	G IV	(?) HGG NOS	G4	Dx	Wildtype	NA	NA
CGGA_P165	51	Primary	Oligoastro III	G III	(?) IDHm HGG	NA	Dx Gx	Mutant	NA	NA
CGGA_P17	30	Primary	Oligo III	G III	Oligo IDHm	G3	U	Mutant	Codel	IDHmut-codel
CGGA_P172	33	Primary	Astro III	G III	(?) IDHm HGG	NA	Dx Gx	Mutant	NA	NA
CGGA_P173	31	Primary	Astro II	G II	(?) IDHm UG astro	NA	Gx	Mutant	Non-codel	IDHmut-non-codel
CGGA_P174	31	Primary	Oligo II	G II	Oligo IDHm	G2	U	Mutant	Codel	IDHmut-codel
CGGA_P175	45	Recurrent	GBM	G IV	(?) HGG NOS	G4	Dx	Wildtype	NA	NA
CGGA_P176	32	Primary	Oligo II	G II	Oligo IDHm	G2	U	Mutant	Codel	IDHmut-codel
CGGA_P177	43	Primary	Astro II	G II	(?) UGG NOS	NA	Dx Gx	Wildtype	Non-codel	IDHwt-non-codel
CGGA_P178	52	Primary	GBM	G IV	GBM IDHwt	G4	U	Wildtype	NA	NA
CGGA_P179	53	Primary	Astro II	G II	(?) IDHm UG astro	NA	Gx	Mutant	Non-codel	IDHmut-non-codel
CGGA_P18	40	Primary	Astro III	G III	(?) IDHm HG astro	NA	Gx	Mutant	Non-codel	IDHmut-non-codel
CGGA_P180	47	Primary	GBM	G IV	(?) IDHm HGG	NA	Dx Gx	Mutant	NA	NA
CGGA_P181	21	Primary	Astro III	G III	(?) HGG NOS	NA	Dx Gx	Wildtype	Non-codel	IDHwt-non-codel
CGGA_P182	58	Recurrent	GBM	G IV	GBM IDHwt	G4	U	Wildtype	Non-codel	IDHwt-non-codel
CGGA_P183	58	Primary	Oligo III	G III	Oligo IDHm	G3	U	Mutant	Codel	IDHmut-codel
CGGA_P185	41	Recurrent	Astro III	G III	(?) IDHm HG astro	NA	Gx	Mutant	Non-codel	IDHmut-non-codel
CGGA_P19	39	Primary	Astro II	G II	(?) IDHm UG astro	NA	Gx	Mutant	Non-codel	IDHmut-non-codel
CGGA_P199	66	Recurrent	GBM	G IV	GBM IDHwt	G4	U	Wildtype	Non-codel	IDHwt-non-codel
CGGA_P20	58	Primary	Astro II	G II	(?) IDHm UG astro	NA	Gx	Mutant	Non-codel	IDHmut-non-codel
CGGA_P205	66	Primary	GBM	G IV	GBM IDHwt	G4	U	Wildtype	NA	NA
CGGA_P21	25	Primary	Astro II	G II	(?) IDHm UG astro	NA	Gx	Mutant	Non-codel	IDHmut-non-codel
CGGA_P22	62	Primary	GBM	G IV	GBM IDHwt	G4	U	Wildtype	Non-codel	IDHwt-non-codel
CGGA_P23	62	Primary	Astro III	G III	(?) HGG NOS	NA	Dx Gx	Wildtype	NA	NA
CGGA_P25	64	Primary	GBM	G IV	GBM IDHwt	G4	U	Wildtype	NA	NA
CGGA_P265	36	Primary	Astro III	G III	(?) HGG NOS	NA	Dx Gx	Wildtype	NA	NA
CGGA_P266	28	Primary	Astro III	G III	(?) HGG NOS	NA	Dx Gx	Wildtype	NA	NA
CGGA_P269	47	Recurrent	Oligo III	G III	(?) HGG NOS	NA	Dx Gx	Wildtype	Codel	IDHwt-codel
CGGA_P27	37	Primary	Astro II	G II	(?) IDHm UG astro	NA	Gx	Mutant	Non-codel	IDHmut-non-codel
CGGA_P270	33	Recurrent	Astro II	G II	(?) IDHm UG astro	NA	Gx	Mutant	Non-codel	IDHmut-non-codel
CGGA_P271	42	Primary	Astro II	G II	(?) IDHm UGG	NA	Dx Gx	Mutant	NA	NA
CGGA_P279	47	Recurrent	Oligo III	G III	Oligo IDHm	G3	U	Mutant	Codel	IDHmut-codel
CGGA_P28	61	Primary	GBM	G IV	GBM IDHwt	G4	U	Wildtype	Non-codel	IDHwt-non-codel
CGGA_P280	52	Recurrent	GBM	G IV	GBM IDHwt	G4	U	Wildtype	Non-codel	IDHwt-non-codel
CGGA_P283	38	Recurrent	GBM	G IV	(?) HGG NOS	G4	Dx	Wildtype	Non-codel	IDHwt-non-codel
CGGA_P286	57	Recurrent	Oligo II	G II	Oligo IDHm	G2	U	Mutant	Codel	IDHmut-codel
CGGA_P29	22	Recurrent	Oligoastro III	G III	(?) IDHm HGG	NA	Dx Gx	Mutant	NA	NA
CGGA_P295	46	Recurrent	GBM	G IV	(?) HGG NOS	G4	Dx	Wildtype	Non-codel	IDHwt-non-codel
CGGA_P298	50	Recurrent	Oligo III	G III	Oligo IDHm	G3	U	Mutant	Codel	IDHmut-codel
CGGA_P3	32	Recurrent	Oligoastro III	G III	(?) IDHm HGG	NA	Dx Gx	Mutant	NA	NA
CGGA_P30	48	Primary	Astro II	G II	(?) UGG NOS	NA	Dx Gx	Wildtype	Non-codel	IDHwt-non-codel
CGGA_P306	49	Recurrent	Oligo II	G II	Oligo IDHm	G2	U	Mutant	Codel	IDHmut-codel
CGGA_P308	38	Recurrent	Astro III	G III	(?) IDHm HG astro	NA	Gx	Mutant	Non-codel	IDHmut-non-codel
CGGA_P31	42	Primary	Astro II	G II	(?) UGG NOS	NA	Dx Gx	Wildtype	Non-codel	IDHwt-non-codel
CGGA_P310	47	Recurrent	Astro III	G III	(?) HGG NOS	NA	Dx Gx	NA	Codel	NA
CGGA_P311	36	Recurrent	Astro II	G II	(?) IDHm UG astro	NA	Gx	Mutant	Non-codel	IDHmut-non-codel
CGGA_P314	34	Recurrent	Oligo III	G III	Oligo IDHm	G3	U	Mutant	Codel	IDHmut-codel
CGGA_P315	47	Recurrent	Astro II	G II	(?) IDHm UG astro	NA	Gx	Mutant	Non-codel	IDHmut-non-codel
CGGA_P316	44	Recurrent	Astro II	G II	(?) UGG NOS	NA	Dx Gx	NA	Non-codel	NA
CGGA_P319	37	Recurrent	Astro III	G III	(?) IDHm HG astro	NA	Gx	Mutant	Non-codel	IDHmut-non-codel
CGGA_P326	48	Recurrent	Astro III	G III	(?) IDHm HG astro	NA	Gx	Mutant	Non-codel	IDHmut-non-codel
CGGA_P328	54	Recurrent	Astro III	G III	(?) IDHm HG astro	NA	Gx	Mutant	Non-codel	IDHmut-non-codel
CGGA_P335	42	Recurrent	GBM	G IV	Oligo IDHm	G3	N	Mutant	Codel	IDHmut-codel
CGGA_P337	61	Recurrent	Oligo III	G III	Oligo IDHm	G3	U	Mutant	Codel	IDHmut-codel
CGGA_P338	51	Recurrent	Oligo II	G II	(?) UGG NOS	NA	Dx Gx	Wildtype	Non-codel	IDHwt-non-codel
CGGA_P346	42	Recurrent	Astro II	G II	(?) IDHm UG astro	NA	Gx	Mutant	Non-codel	IDHmut-non-codel
CGGA_P356	22	Recurrent	Astro II	G II	(?) IDHm UG astro	NA	Gx	Mutant	Non-codel	IDHmut-non-codel
CGGA_P358	44	Recurrent	Astro II	G II	(?) IDHm UG astro	NA	Gx	Mutant	Non-codel	IDHmut-non-codel
CGGA_P364	41	Recurrent	Astro III	G III	(?) IDHm HG astro	NA	Gx	Mutant	Non-codel	IDHmut-non-codel
CGGA_P385	22	Recurrent	GBM	G IV	(?) HGG NOS	G4	Dx	Wildtype	Non-codel	IDHwt-non-codel
CGGA_P388	37	Recurrent	Astro III	G III	(?) IDHm HG astro	NA	Gx	Mutant	Non-codel	IDHmut-non-codel
CGGA_P392	35	Recurrent	Astro II	G II	Oligo IDHm	G2	N	Mutant	Codel	IDHmut-codel
CGGA_P399	41	Recurrent	Oligo II	G II	Oligo IDHm	G2	U	Mutant	Codel	IDHmut-codel
CGGA_P401	31	Recurrent	GBM	G IV	Astro IDHm	G4	N	Mutant	Non-codel	IDHmut-non-codel
CGGA_P411	47	Recurrent	GBM	G IV	Astro IDHm	G4	N	Mutant	Non-codel	IDHmut-non-codel
CGGA_P415	56	Recurrent	GBM	G IV	GBM IDHwt	G4	U	Wildtype	Non-codel	IDHwt-non-codel
CGGA_P416	29	Recurrent	Oligo III	G III	Oligo IDHm	G3	U	Mutant	Codel	IDHmut-codel
CGGA_P421	26	Recurrent	Astro III	G III	(?) IDHm HG astro	NA	Gx	Mutant	Non-codel	IDHmut-non-codel
CGGA_P422	41	Primary	Oligo II	G II	Oligo IDHm	G2	U	Mutant	Codel	IDHmut-codel
CGGA_P437	47	Primary	Oligo III	G III	Oligo IDHm	G3	U	Mutant	Codel	IDHmut-codel
CGGA_P438	41	Recurrent	Oligo III	G III	Oligo IDHm	G3	U	Mutant	Codel	IDHmut-codel
CGGA_P439	45	Recurrent	Astro II	G II	(?) IDHm UG astro	NA	Gx	Mutant	Non-codel	IDHmut-non-codel
CGGA_P446	47	Recurrent	Oligo III	G III	Oligo IDHm	G3	U	Mutant	Codel	IDHmut-codel
CGGA_P461	28	Recurrent	Astro III	G III	(?) IDHm HG astro	NA	Gx	Mutant	Non-codel	IDHmut-non-codel
CGGA_P468	42	Primary	Oligo III	G III	Oligo IDHm	G3	U	Mutant	Codel	IDHmut-codel
CGGA_P483	41	Recurrent	Astro III	G III	(?) HGG NOS	NA	Dx Gx	Wildtype	Non-codel	IDHwt-non-codel
CGGA_P492	44	Recurrent	Oligo II	G II	Oligo IDHm	G2	U	Mutant	Codel	IDHmut-codel
CGGA_P499	69	Recurrent	GBM	G IV	GBM IDHwt	G4	U	Wildtype	Non-codel	IDHwt-non-codel
CGGA_P5	45	Recurrent	Astro III	G III	(?) IDHm HG astro	NA	Gx	Mutant	Non-codel	IDHmut-non-codel
CGGA_P500	34	Recurrent	Oligo II	G II	Oligo IDHm	G2	U	Mutant	Codel	IDHmut-codel
CGGA_P501	27	Recurrent	Astro II	G II	(?) IDHm UG astro	NA	Gx	Mutant	Non-codel	IDHmut-non-codel
CGGA_P505	34	Recurrent	Astro II	G II	(?) IDHm UG astro	NA	Gx	Mutant	Non-codel	IDHmut-non-codel
CGGA_P508	40	Recurrent	Astro III	G III	(?) IDHm HG astro	NA	Gx	Mutant	Non-codel	IDHmut-non-codel
CGGA_P510	42	Recurrent	Oligo III	G III	(?) IDHm HG astro	NA	Gx	Mutant	Non-codel	IDHmut-non-codel
CGGA_P512	23	Recurrent	GBM	G IV	(?) HGG NOS	G4	Dx	Wildtype	Non-codel	IDHwt-non-codel
CGGA_P520	44	Recurrent	Oligo III	G III	Oligo IDHm	G3	U	Mutant	Codel	IDHmut-codel
CGGA_P568	23	Recurrent	Oligo III	G III	Oligo IDHm	G3	U	Mutant	Codel	IDHmut-codel
CGGA_P585	50	Recurrent	GBM	G IV	(?) HGG NOS	G4	Dx	Wildtype	Non-codel	IDHwt-non-codel
CGGA_P594	40	Recurrent	Astro III	G III	(?) HGG NOS	NA	Dx Gx	Wildtype	Non-codel	IDHwt-non-codel
CGGA_P596	60	Recurrent	GBM	G IV	Oligo IDHm	G3	N	Mutant	Codel	IDHmut-codel
CGGA_P604	15	Recurrent	Astro III	G III	(?) HGG NOS	NA	Dx Gx	Wildtype	Non-codel	IDHwt-non-codel
CGGA_P609	19	Primary	GBM	G IV	(?) HGG NOS	G4	Dx	Wildtype	Non-codel	IDHwt-non-codel
CGGA_P610	62	Recurrent	GBM	G IV	GBM IDHwt	G4	U	Wildtype	NA	NA
CGGA_P615	40	Recurrent	Oligo II	G II	Oligo IDHm	G2	U	Mutant	Codel	IDHmut-codel
CGGA_P619	66	Recurrent	GBM	G IV	GBM IDHwt	G4	U	Wildtype	Non-codel	IDHwt-non-codel
CGGA_P623	52	Primary	Astro III	G III	(?) IDHm HG astro	NA	Gx	Mutant	Non-codel	IDHmut-non-codel
CGGA_P625	46	Recurrent	GBM	G IV	Astro IDHm	G4	N	Mutant	Non-codel	IDHmut-non-codel
CGGA_P633	40	Recurrent	Astro III	G III	(?) IDHm HG astro	NA	Gx	Mutant	Non-codel	IDHmut-non-codel
CGGA_P7	45	Recurrent	GBM	G IV	(?) HGG NOS	G4	Dx	Wildtype	Non-codel	IDHwt-non-codel
CGGA_P83	28	Primary	Astro II	G II	(?) IDHm UG astro	NA	Gx	Mutant	Non-codel	IDHmut-non-codel
CGGA_P84	40	Primary	Astro II	G II	(?) IDHm UG astro	NA	Gx	Mutant	Non-codel	IDHmut-non-codel
CGGA_P86	34	Primary	Oligo II	G II	Oligo IDHm	G2	U	Mutant	Codel	IDHmut-codel
CGGA_P87	32	Recurrent	GBM	G IV	Astro IDHm	G4	N	Mutant	Non-codel	IDHmut-non-codel
CGGA_P89	42	Recurrent	GBM	G IV	(?) HGG NOS	G4	Dx	Wildtype	Non-codel	IDHwt-non-codel
CGGA_P93	45	Primary	Astro II	G II	(?) IDHm UG astro	NA	Gx	Mutant	Non-codel	IDHmut-non-codel
CGGA_P98	44	Recurrent	Astro III	G III	(?) IDHm HG astro	NA	Gx	Mutant	Non-codel	IDHmut-non-codel
CGGA_P99	52	Recurrent	GBM	G IV	Astro IDHm	G4	N	Mutant	Non-codel	IDHmut-non-codel
