# Supplementary material for: Impact of an evolving classification system on diffuse glioma repositories: experience from the Sydney brain tumour bank
Source: J Neurooncol. 2026 Feb 19;177(1):6. doi: 10.1007/s11060-026-05470-1 (PMC12920384; doi:10.1007/s11060-026-05470-1)
Supplement: Supplementary file 6 — Supplementary Material 6 [file 11060_2026_5470_MOESM6_ESM.xlsx]

## Sheet: Complete glioma list
Master Record Number	Classification	AGE at Diagnosis (surgery)	Original classification	Original Grade	CNS WHO 5 Dx	CNS WHO 5 Grade	2021 requirements
1	WHO2021	43	GBM IDHwt	G IV	(?) HGG NOS	G4	Dx
1	WHO2016	43	GBM IDHwt	G IV	(?) HGG NOS	G4	Dx
2	WHO2007	62	GBM	G IV	GBM IDHwt	G4	N
3	WHO2007	72	GBM	G IV	GBM IDHwt	G4	N
4	WHO2007	71	GBM	G IV	GBM IDHwt	G4	N
5	WHO2007	77	GBM	G IV	GBM IDHwt	G4	N
6	WHO2016	51	GBM IDHwt	G IV	(?) HGG NOS	G4	Dx
6	WHO2007	51	GBM	G IV	(?) HGG NOS	G4	Dx
7	WHO2007	56	GBM	G IV	GBM IDHwt	G4	N
8	WHO2007	56	GBM	G IV	GBM IDHwt	G4	N
9	WHO2007	52	GBM	G IV	(?) HGG NOS	G4	Dx
10	WHO2007	80	GBM	G IV	GBM IDHwt	G4	N
11	WHO2007	45	GBM	G IV	(?) HGG NOS	G4	Dx
12	WHO2007	59	GBM	G IV	GBM IDHwt	G4	N
13	WHO2007	71	GBM	G IV	GBM IDHwt	G4	N
14	WHO2007	57	GBM	G IV	GBM IDHwt	G4	N
15	WHO2007	71	GBM	G IV	GBM IDHwt	G4	N
16	WHO2007	67	GBM	G IV	GBM IDHwt	G4	N
17	WHO2007	54	GBM	G IV	(?) HGG NOS	G4	Dx
17	WHO2007	54	GBM	G IV	(?) HGG NOS	G4	Dx
17	WHO2007	54	GBM	G IV	(?) HGG NOS	G4	Dx
18	WHO2016	44	GBM IDHwt	G IV	(?) HGG NOS	G4	Dx
18	WHO2007	44	GBM	G IV	(?) HGG NOS	G4	Dx
19	WHO2007	70	GBM	G IV	GBM IDHwt	G4	N
20	WHO2007	77	GBM	G IV	GBM IDHwt	G4	N
21	WHO2007	76	GBM	G IV	GBM IDHwt	G4	N
22	WHO2007	70	GBM	G IV	(?) HGG NOS	G4	Dx
23	WHO2007	70	GBM	G IV	GBM IDHwt	G4	N
24	WHO2007	47	GBM	G IV	(?) HGG NOS	G4	Dx
25	WHO2007	63	GBM	G IV	GBM IDHwt	G4	N
25	WHO2007	63	GBM	G IV	GBM IDHwt	G4	N
26	WHO2016	74	GBM IDHwt	G IV	GBM IDHwt	G4	U
27	WHO2016	63	GBM IDHwt	G IV	GBM IDHwt	G4	U
28	WHO2016	63	GBM IDHwt	G IV	GBM IDHwt	G4	U
29	WHO2016	60	GBM IDHwt	G IV	GBM IDHwt	G4	U
30	WHO2016	62	GBM IDHwt	G IV	GBM IDHwt	G4	U
30	WHO2016	62	GBM IDHwt	G IV	GBM IDHwt	G4	U
31	WHO2016	49	GBM IDHwt	G IV	(?) HGG NOS	G4	Dx
31	WHO2016	49	GBM IDHwt	G IV	(?) HGG NOS	G4	Dx
32	WHO2007	68	GBM	G IV	GBM IDHwt	G4	N
33	WHO2007	74	GBM	G IV	GBM IDHwt	G4	N
33	WHO2007	74	GBM	G IV	GBM IDHwt	G4	N
33	WHO2007	74	GBM	G IV	GBM IDHwt	G4	N
34	WHO2016	59	GBM IDHwt	G IV	GBM IDHwt	G4	U
34	WHO2007	59	GBM	G IV	GBM IDHwt	G4	N
35	WHO2007	74	GBM	G IV	GBM IDHwt	G4	N
36	WHO2007	61	GBM	G IV	GBM IDHwt	G4	N
37	WHO2016	46	GBM IDHwt	G IV	(?) HGG NOS	G4	Dx
37	WHO2007	46	GBM	G IV	(?) HGG NOS	G4	Dx
38	WHO2007	68	GBM	G IV	GBM IDHwt	G4	N
39	WHO2007	80	GBM	G IV	(?) HGG NOS	G4	Dx
40	WHO2007	63	GBM	G IV	GBM IDHwt	G4	N
40	WHO2007	63	GBM	G IV	GBM IDHwt	G4	N
41	WHO2016	57	GBM IDHwt	G IV	GBM IDHwt	G4	U
41	WHO2016	57	GBM IDHwt	G IV	GBM IDHwt	G4	U
42	WHO2016	31	Oligo IDHm	G III	Oligo IDHm	G3	U
43	WHO2016	31	GBM IDHwt G34	G IV	DHG G34m	G4	N
44	WHO2007	56	GBM	G IV	GBM IDHwt	G4	N
45	WHO2007	61	GBM	G IV	GBM IDHwt	G4	N
45	WHO2007	61	GBM	G IV	GBM IDHwt	G4	N
45	WHO2007	61	GBM	G IV	GBM IDHwt	G4	N
46	WHO2016	42	GBM IDHwt	G IV	(?) HGG NOS	G4	Dx
46	WHO2007	42	GBM	G IV	(?) HGG NOS	G4	Dx
46	WHO2007	42	GBM	G IV	(?) HGG NOS	G4	Dx
47	WHO2016	35	GBM IDHwt	G IV	(?) HGG NOS	G4	Dx
47	WHO2016	35	GBM IDHwt	G IV	(?) HGG NOS	G4	Dx
47	WHO2007	35	GBM	G IV	(?) HGG NOS	G4	Dx
48	WHO2016	72	Astro w/ mol features GBM	G IV	GBM IDHwt	G4	N
49	WHO2016	70	GBM IDHwt	G IV	GBM IDHwt	G4	U
49	WHO2016	70	GBM IDHwt	G IV	GBM IDHwt	G4	U
50	WHO2016	87	GBM IDHwt	G IV	GBM IDHwt	G4	U
51	WHO2016	72	GBM IDHwt	G IV	GBM IDHwt	G4	U
52	WHO2007	57	Astro	G II	(?) IDHm UG astro	NA	Gx
53	WHO2016	41	GBM IDHwt	G IV	GBM IDHwt	G4	U
53	WHO2007	41	GBM	G IV	GBM IDHwt	G4	N
54	WHO2016	21	Astro IDHm	G II	(?) IDHm UGG	NA	Dx Gx
55	WHO2016	76	GBM IDHwt	G IV	GBM IDHwt	G4	U
55	WHO2016	76	GBM IDHwt	G IV	GBM IDHwt	G4	U
56	WHO2016	76	GBM IDHwt	G IV	GBM IDHwt	G4	U
56	WHO2016	76	GBM IDHwt	G IV	GBM IDHwt	G4	U
57	WHO2016	71	GBM IDHwt	G IV	GBM IDHwt	G4	U
57	WHO2016	71	GBM IDHwt	G IV	GBM IDHwt	G4	U
58	WHO2016	76	GBM IDHwt	G IV	GBM IDHwt	G4	U
59	WHO2016	65	GBM IDHwt	G IV	GBM IDHwt	G4	U
60	WHO2016	46	GBM IDHm	G IV	Astro IDHm	G4	N
60	WHO2016	46	Astro IDHm	G III	(?) IDHm HG astro	NA	Gx
60	WHO2007	46	Astro	G II	(?) IDHm UG astro	NA	Gx
61	WHO2016	45	GBM IDHwt	G IV	GBM IDHwt	G4	U
61	WHO2007	45	GBM	G IV	GBM IDHwt	G4	N
62	WHO2016	42	GBM IDHwt	G IV	(?) HGG NOS	G4	Dx
62	WHO2016	42	GBM IDHwt	G IV	(?) HGG NOS	G4	Dx
63	WHO2016	29	Astro IDHm	G III	(?) IDHm HG astro	NA	Gx
64	WHO2021	69	GBM IDHwt	G IV	GBM IDHwt	G4	U
65	WHO2016	45	GBM IDHwt	G IV	GBM IDHwt	G4	U
65	WHO2016	45	GBM IDHwt	G IV	GBM IDHwt	G4	U
65	WHO2016	45	GBM IDHwt	G IV	GBM IDHwt	G4	U
66	WHO2016	73	GBM IDHwt	G IV	GBM IDHwt	G4	U
66	WHO2016	73	GBM IDHwt	G IV	GBM IDHwt	G4	U
68	WHO2016	45	Oligo IDHm	G III	Oligo IDHm	G3	U
69	WHO2016	25	Astro IDHm	G III	(?) IDHm HG astro	NA	Gx
70	WHO2016	42	Astro IDHm	G III	(?) IDHm HG astro	NA	Gx
70	WHO2007	42	Astro	G III	(?) IDHm HG astro	NA	Gx
70	WHO2007	42	Astro	G III	(?) IDHm HG astro	NA	Gx
71	WHO2016	32	Oligo IDHm	G III	Oligo IDHm	G3	U
72	WHO2016	65	GBM IDHwt	G IV	GBM IDHwt	G4	U
72	WHO2007	65	Astro	G III	GBM IDHwt	G4	N
73	WHO2016	70	GBM IDHwt	G IV	GBM IDHwt	G4	U
74	WHO2016	68	GBM IDHwt	G IV	GBM IDHwt	G4	U
75	WHO2016	58	GBM IDHwt	G IV	GBM IDHwt	G4	U
76	WHO2016	33	Oligo IDHm	G II	Oligo IDHm	G2	U
77	WHO2016	65	GBM IDHwt	G IV	GBM IDHwt	G4	U
77	WHO2007	65	GBM	G IV	GBM IDHwt	G4	N
78	WHO2016	51	Astro IDHm	G II	(?) IDHm UG astro	NA	Gx
79	WHO2016	41	Astro IDHm	G III	(?) IDHm HG astro	NA	Gx
80	WHO2016	70	GBM IDHwt	G IV	GBM IDHwt	G4	U
81	WHO2016	35	GBM IDHwt	G IV	(?) HGG NOS	G4	Dx
81	WHO2016	35	GBM IDHwt	G IV	(?) HGG NOS	G4	Dx
82	WHO2016	57	GBM IDHwt	G IV	GBM IDHwt	G4	U
83	WHO2016	33	GBM IDHwt	G IV	(?) HGG NOS	G4	Dx
85	WHO2016	65	GBM IDHwt	G IV	GBM IDHwt	G4	U
85	WHO2016	65	GBM IDHwt	G IV	GBM IDHwt	G4	U
86	WHO2016	42	Astro IDHm	G III	(?) IDHm HG astro	NA	Gx
86	WHO2016	42	Astro IDHm	G II	(?) IDHm UG astro	NA	Gx
87	WHO2016	55	GBM IDHwt	G IV	GBM IDHwt	G4	U
87	WHO2016	55	GBM IDHwt	G IV	GBM IDHwt	G4	U
88	WHO2016	56	Astro IDHm	G III	(?) IDHm HG astro	NA	Gx
89	WHO2016	39	Astro IDHm	G II	(?) IDHm UG astro	NA	Gx
89	WHO2007	39	Astro	G II	(?) IDHm UG astro	NA	Gx
90	WHO2016	53	GBM IDHwt	G IV	GBM IDHwt	G4	U
90	WHO2007	53	Astro	G II	GBM IDHwt	G4	Gx
91	WHO2016	32	GBM IDHm	G IV	Astro IDHm	G4	N
91	WHO2007	32	Astro	G II	(?) IDHm UG astro	NA	Gx
92	WHO2016	61	GBM IDHwt	G IV	GBM IDHwt	G4	U
92	WHO2016	61	GBM IDHwt	G IV	GBM IDHwt	G4	U
93	WHO2016	68	GBM IDHwt	G IV	GBM IDHwt	G4	U
93	WHO2016	68	GBM IDHwt	G IV	GBM IDHwt	G4	U
94	WHO2016	33	GBM IDHm	G IV	Astro IDHm	G4	N
95	WHO2021	51.1589	GBM IDHwt	G IV	GBM IDHwt	G4	U
95	WHO2016	46	GBM IDHwt	G IV	GBM IDHwt	G4	U
96	WHO2007	60	Oligoastro	G III	Oligo IDHm	G3	N
96	WHO2007	60	Oligoastro	G III	Oligo IDHm	G3	N
97	WHO2007	67	GBM	G IV	GBM IDHwt	G4	N
99	WHO2007	71	GBM	G IV	GBM IDHwt	G4	N
100	WHO2016	75	GBM IDHwt	G IV	GBM IDHwt	G4	U
101	WHO2016	38	Oligo IDHm	G III	Oligo IDHm	G3	U
103	WHO2016	73	GBM IDHwt	G IV	GBM IDHwt	G4	U
107	WHO2016	42	Astro IDHm	G III	(?) IDHm HG astro	NA	Gx
107	WHO2016	42	Astro IDHm	G II	(?) IDHm UG astro	NA	Gx
108	WHO2016	74	GBM IDHwt	G IV	GBM IDHwt	G4	U
109	WHO2016	33	Astro IDHm	G II	(?) IDHm UG astro	NA	Gx
109	WHO2016	33	GBM IDHm	G IV	Astro IDHm	G4	N
110	WHO2016	31	Astro IDHm	G II	(?) IDHm UG astro	NA	Gx
110	WHO2007	31	Astro	G II	(?) IDHm UG astro	NA	Gx
111	WHO2016	75	GBM IDHwt	G IV	GBM IDHwt	G4	U
112	WHO2016	41	Oligo IDHm	G III	Oligo IDHm	G3	U
112	WHO2016	41	Oligo IDHm	G III	Oligo IDHm	G3	U
113	WHO2016	68	DAG	G III	(?) HGG NOS	NA	Dx Gx
114	WHO2016	33	Oligo IDHm	G III	Oligo IDHm	G3	U
115	WHO2016	60	GBM IDHwt	G IV	GBM IDHwt	G4	U
116	WHO2021	41.3671	Oligo IDHm	G III	Oligo IDHm	G3	U
116	WHO2016	34	Oligo IDHm	G II	Oligo IDHm	G2	U
117	WHO2016	25	Oligo IDHm	G III	Oligo IDHm	G3	U
117	WHO2007	25	Oligoastro	G III	Oligo IDHm	G3	N
117	pre-2007	25	Astro	G III	Oligo IDHm	G3	N
117	pre-2007	25	Astro	G II	Oligo IDHm	G2	N
119	WHO2016	64	GBM IDHwt	G IV	GBM IDHwt	G4	U
121	WHO2021	34	Astro IDHm	G IV	Astro IDHm	G4	U
121	WHO2016	34	GBM IDHm	G IV	Astro IDHm	G4	N
122	WHO2016	33	Astro IDHm	G III	(?) IDHm HG astro	NA	Gx
123	WHO2016	77	GBM IDHwt	G IV	GBM IDHwt	G4	U
124	WHO2016	79	GBM IDHwt	G IV	GBM IDHwt	G4	U
125	WHO2016	58	Astro IDHm	G III	(?) IDHm HG astro	NA	Gx
126	WHO2016	69	GBM IDHwt	G IV	GBM IDHwt	G4	U
127	WHO2016	35	GBM IDHwt	G IV	(?) HGG NOS	G4	Dx
128	WHO2016	70	GBM IDHwt	G IV	GBM IDHwt	G4	U
129	WHO2016	60	GBM IDHwt	G IV	GBM IDHwt	G4	U
130	WHO2016	55	GBM IDHwt	G IV	GBM IDHwt	G4	U
131	WHO2016	65	GBM IDHwt	G IV	GBM IDHwt	G4	U
132	WHO2016	52	GBM IDHwt	G IV	GBM IDHwt	G4	U
133	WHO2007	42	GBM	G IV	(?) HGG NOS	G4	Dx
134	WHO2007	69	GBM	G IV	GBM IDHwt	G4	N
135	WHO2007	56	GBM	G IV	(?) HGG NOS	G4	Dx
136	WHO2007	48	GBM	G IV	(?) HGG NOS	G4	Dx
137	WHO2007	41	GBM	G IV	(?) HGG NOS	G4	Dx
138	WHO2007	69	GBM	G IV	GBM IDHwt	G4	N
139	WHO2007	73	GBM	G IV	GBM IDHwt	G4	N
140	WHO2007	53	GBM	G IV	GBM IDHwt	G4	N
141	WHO2007	78	GBM	G IV	GBM IDHwt	G4	N
142	WHO2007	68	GBM	G IV	GBM IDHwt	G4	N
143	WHO2007	76	GBM	G IV	GBM IDHwt	G4	N
144	WHO2007	63	GBM	G IV	GBM IDHwt	G4	N
145	WHO2007	53	GBM	G IV	(?) HGG NOS	G4	Dx
145	WHO2007	53	GBM	G IV	(?) HGG NOS	G4	Dx
146	WHO2007	60	GBM	G IV	GBM IDHwt	G4	N
147	WHO2007	52	GBM	G IV	GBM IDHwt	G4	N
147	WHO2007	52	GBM	G IV	GBM IDHwt	G4	N
148	WHO2007	59	GBM	G IV	GBM IDHwt	G4	N
149	WHO2007	65	GBM	G IV	GBM IDHwt	G4	N
149	WHO2007	65	GBM	G IV	GBM IDHwt	G4	N
150	WHO2007	84	GBM	G IV	GBM IDHwt	G4	N
151	WHO2007	83	GBM	G IV	GBM IDHwt	G4	N
152	WHO2007	49	GBM	G IV	(?) HGG NOS	G4	Dx
153	WHO2007	64	GBM	G IV	GBM IDHwt	G4	N
154	WHO2007	34	GBM	G IV	(?) HGG NOS	G4	Dx
155	WHO2007	35	GBM	G IV	Astro IDHm	G4	N
156	WHO2007	69	GBM	G IV	GBM IDHwt	G4	N
157	WHO2007	81	GBM	G IV	GBM IDHwt	G4	N
158	WHO2007	64	GBM	G IV	GBM IDHwt	G4	N
160	WHO2007	30	GBM	G IV	(?) HGG NOS	G4	Dx
160	pre-2007	30	GBM	G IV	(?) HGG NOS	G4	Dx
161	WHO2007	80	GBM	G IV	GBM IDHwt	G4	N
162	pre-2007	43	GBM	G IV	(?) HGG NOS	G4	Dx
162	pre-2007	43	GBM	G IV	(?) HGG NOS	G4	Dx
163	pre-2007	69	GBM	G IV	GBM IDHwt	G4	N
164	WHO2007	53	GBM	G IV	(?) HGG NOS	G4	Dx
164	WHO2007	53	GBM	G IV	(?) HGG NOS	G4	Dx
164	WHO2007	53	GBM	G IV	(?) HGG NOS	G4	Dx
165	WHO2007	80	GBM	G IV	GBM IDHwt	G4	N
166	WHO2007	62	GBM	G IV	GBM IDHwt	G4	N
167	WHO2007	66	GBM	G IV	(?) HGG NOS	G4	Dx
168	pre-2007	42	GBM	G IV	(?) HGG NOS	G4	Dx
169	pre-2007	67	GBM	G IV	(?) HGG NOS	G4	Dx
170	WHO2007	63	GBM	G IV	GBM IDHwt	G4	N
170	WHO2007	63	GBM	G IV	GBM IDHwt	G4	N
171	WHO2007	73	GBM	G IV	GBM IDHwt	G4	N
171	WHO2007	73	GBM	G IV	GBM IDHwt	G4	N
172	WHO2016	45	Astro IDHm	G III	Astro IDHm	G3	U
173	WHO2021	73	GBM IDHwt	G IV	GBM IDHwt	G4	U
173	WHO2021	73	GBM IDHwt	G IV	GBM IDHwt	G4	U
173	WHO2016	73	GBM IDHwt	G IV	GBM IDHwt	G4	U
174	WHO2007	45	GBM	G IV	(?) HGG NOS	G4	Dx
174	WHO2007	45	GBM	G IV	(?) HGG NOS	G4	Dx
175	WHO2007	56	GBM	G IV	GBM IDHwt	G4	N
176	WHO2007	67	GBM	G IV	GBM IDHwt	G4	N
178	WHO2016	67	GBM IDHwt	G IV	GBM IDHwt	G4	U
178	WHO2016	67	GBM IDHwt	G IV	GBM IDHwt	G4	U
182	WHO2016	68	GBM IDHwt	G IV	GBM IDHwt	G4	U
186	WHO2016	38	GBM IDHm	G IV	Astro IDHm	G4	N
186	WHO2016	38	GBM IDHm	G IV	Astro IDHm	G4	N
187	WHO2016	30	GBM IDHm	G IV	Astro IDHm	G4	N
187	WHO2016	30	Astro IDHm	G II	Astro IDHm	G2	U
188	WHO2016	38	Oligo IDHm	G III	Oligo IDHm	G3	U
192	WHO2016	66	GBM IDHwt	G IV	GBM IDHwt	G4	U
199	WHO2016	45	GBM IDHm	G IV	Astro IDHm	G4	N
204	WHO2016	56	GBM IDHwt	G IV	GBM IDHwt	G4	U
204	WHO2016	56	GBM IDHwt	G IV	GBM IDHwt	G4	U
204	WHO2016	56	GBM IDHwt	G IV	GBM IDHwt	G4	U
205	WHO2016	28	Astro IDHm	G II	(?) IDHm UG astro	NA	Gx
218	WHO2016	55	GBM IDHwt	G IV	GBM IDHwt	G4	U
219	WHO2016	58	GBM IDHwt	G IV	GBM IDHwt	G4	U
220	WHO2016	71	GBM IDHwt	G IV	GBM IDHwt	G4	U
237	WHO2016	34	Astro IDHm	G II	Astro IDHm	G2	U
243	WHO2007	68	GBM	G IV	GBM IDHwt	G4	N
259	WHO2016	26	Astro IDHm	G II	(?) IDHm UG astro	NA	Gx
316	WHO2016	27	Astro IDHm	G III	Astro IDHm	G3	U
316	WHO2016	27	Astro IDHm	G II	Astro IDHm	G2	U (R)
334	WHO2021	22	GBM IDHwt	G IV	GBM IDHwt	G4	U
334	WHO2016	22	GBM IDHwt	G IV	GBM IDHwt	G4	U
348	WHO2016	69	GBM IDHwt	G IV	GBM IDHwt	G4	U
368	WHO2021	36.2301	Astro IDHm	G III	Astro IDHm	Gr 3	U
368	WHO2007	27	Oligo	G III	Oligo IDHm	G3	N
383	WHO2007	25	Oligo	G III	(?) HGG NOS	NA	Dx Gx
388	WHO2007	77	GBM	G IV	GBM IDHwt	G4	N
392	WHO2007	49	Astro	G III	(?) IDHm HG astro	NA	Gx
393	WHO2007	37	Astro	G II	(?) IDHm UG astro	NA	Gx
396	WHO2007	40	Oligoastro	G II	(?) IDHm UG astro	NA	Gx
399	WHO2007	41	Oligo	G III	Oligo IDHm	G3	N
403	WHO2007	47	Astro	G III	(?) IDHm HG astro	NA	Gx
409	WHO2007	64	GBM	G IV	(?) HGG NOS	G4	Dx
418	WHO2007	22	Astro	G III	(?) IDHm HG astro	NA	Gx
425	WHO2007	61	GBM	G IV	GBM IDHwt	G4	N
437	WHO2007	25	Astro	G III	(?) IDHm HG astro	NA	Gx
438	WHO2007	30	Astro	G III	(?) HGG NOS	NA	Dx Gx
440	WHO2007	65	Oligo	G III	Oligo IDHm	G3	N
440	WHO2007	65	Oligo	G II	Oligo IDHm	G2	N
440	WHO2007	65	Oligo	G II	Oligo IDHm	G2	N
447	WHO2007	43	Astro	G III	(?) IDHm HG astro	NA	Gx
447	WHO2007	43	Astro	G II	(?) IDHm UG astro	NA	Gx
450	WHO2021	29	Astro IDHm	G III	Astro IDHm	G3	U
450	WHO2007	29	Astro	G II	Astro IDHm	G2	N (R)
450	WHO2007	29	Astro	G II	Astro IDHm	G2	N (R)
450	WHO2007	29	Astro	G II	Astro IDHm	G2	N (R)
450	WHO2007	29	Astro	G II	Astro IDHm	G2	N (R)
451	WHO2007	61	GBM	G IV	GBM IDHwt	G4	N
451	WHO2007	61	GBM	G IV	GBM IDHwt	G4	N
451	WHO2007	61	GBM	G IV	GBM IDHwt	G4	N
454	WHO2007	41	GBM	G IV	Astro IDHm	G4	N
454	WHO2007	41	Astro	G III	(?) IDHm HG astro	NA	Gx
454	WHO2007	41	Astro	G III	(?) IDHm HG astro	NA	Gx
462	WHO2007	37	GBM	G IV	(?) HGG NOS	G4	Dx
470	WHO2016	42	Oligo IDHm	G II	Oligo IDHm	G2	U
470	WHO2007	42	Oligo	G II	Oligo IDHm	G2	N
474	WHO2007	55	Astro	G III	(?) HGG NOS	NA	Dx Gx
475	WHO2016	28	Oligo IDHm	G III	Oligo IDHm	G3	U
475	WHO2007	28	Oligo	G II	Oligo IDHm	G2	N
475	WHO2007	28	Oligo	G II	Oligo IDHm	G2	N
478	WHO2007	28	Oligo	G II	Oligo IDHm	G2	N
494	WHO2016	22	Oligo IDHm	G II	Oligo IDHm	G2	U
497	WHO2016	29	Oligo IDHm	G III	Oligo IDHm	G3	U
504	WHO2016	49	Oligo IDHm	G III	Oligo IDHm	G3	U
509	WHO2016	26	Oligo IDHm	G II	Oligo IDHm	G2	U
515	WHO2016	20	GBM IDHm	G IV	Astro IDHm	G4	N
515	WHO2007	20	Astro	G III	(?) IDHm HG astro	NA	Gx
541	WHO2021	24	Astro IDHm	G II	Astro IDHm	G2	U
541	WHO2016	24	Astro IDHm	G II	Astro IDHm	G2	U (R)
552	WHO2016	69	GBM IDHwt	G IV	GBM IDHwt	G4	U
553	WHO2016	72	GBM IDHwt	G IV	GBM IDHwt	G4	U
556	WHO2021	36.1041	Astro IDHm	G IV	Astro IDHm	G4	U
556	WHO2021	35.1507	Astro IDHm	G III	Astro IDHm	Gr 3	U
556	WHO2016	28	Astro IDHm	G III	(?) IDHm HG astro	NA	Gx
572	WHO2016	34	GBM IDHwt	G IV	(?) HGG NOS	G4	Dx
572	WHO2016	34	GBM IDHwt	G IV	(?) HGG NOS	G4	Dx
572	WHO2016	34	GBM IDHwt	G IV	(?) HGG NOS	G4	Dx
576	WHO2016	40	DMG H3 K27m	G IV	DMG H3 K27a	G4	N
576	WHO2016	40	DMG H3 K27m	G IV	DMG H3 K27a	G4	N
580	WHO2016	63	Oligo IDHm	G II	Oligo IDHm	G2	U
584	WHO2016	39	Astro w/ mol features GBM	G IV	GBM IDHwt	G4	N
591	WHO2016	67	GBM IDHwt	G IV	GBM IDHwt	G4	U
611	WHO2007	47	Oligo	G II	Oligo IDHm	G2	N
617	WHO2016	51	GBM IDHwt	G IV	(?) HGG NOS	G4	Dx
617	WHO2007	51	GBM	G IV	(?) HGG NOS	G4	Dx
619	WHO2016	55	Oligo IDHm	G III	Oligo IDHm	G3	U
619	WHO2007	55	Oligo	G II	Oligo IDHm	G2	N
619	WHO2007	55	Oligo	G II	Oligo IDHm	G2	N
620	WHO2007	51	GBM	G IV	(?) HGG NOS	G4	Dx
626	WHO2016	67	GBM IDHwt	G IV	GBM IDHwt	G4	U
627	WHO2016	28	Astro IDHm	G III	(?) IDHm HG astro	NA	Gx
628	WHO2016	62	GBM IDHwt	G IV	GBM IDHwt	G4	U
628	WHO2016	62	GBM IDHwt	G IV	GBM IDHwt	G4	U
628	WHO2016	62	GBM IDHwt	G IV	GBM IDHwt	G4	U
629	WHO2016	22	Oligo IDHm	G III	Oligo IDHm	G3	U
630	WHO2021	68	GBM IDHwt	G IV	GBM IDHwt	G4	U
630	WHO2016	68	Astro w/ mol features GBM	G IV	GBM IDHwt	G4	N
631	WHO2016	73	GBM IDHwt	G IV	GBM IDHwt	G4	U
633	WHO2007	46	Oligo	G III	Oligo IDHm	G3	N
633	WHO2007	46	Oligo	G II	Oligo IDHm	G2	N
636	WHO2007	74	GBM	G IV	GBM IDHwt	G4	N
637	WHO2007	38	Astro	G III	(?) IDHm HG astro	NA	Gx
640	WHO2007	65	GBM	G IV	GBM IDHwt	G4	N
640	WHO2007	65	GBM	G IV	GBM IDHwt	G4	N
641	WHO2016	35	Astro IDHm	G III	(?) IDHm HG astro	NA	Gx
643	WHO2007	27	Astro	G III	(?) IDHm HGG	NA	Dx Gx
643	WHO2007	27	Astro	G III	(?) IDHm HGG	NA	Dx Gx
644	WHO2016	31	Oligo IDHm	G III	Oligo IDHm	G3	U
645	WHO2007	46	Oligo	G III	Oligo IDHm	G3	N
647	WHO2007	36	Astro	G III	(?) IDHm HGG	NA	Dx Gx
649	WHO2021	30	Oligo IDHm	G III	Oligo IDHm	G3	U
649	WHO2007	30	Oligoastro	G III	Oligo IDHm	G3	N
651	pre-2007	42	Oligo	G III	Oligo IDHm	G3	N
652	WHO2007	22	GBM	G IV	Astro IDHm	G4	N
652	WHO2007	22	GBM	G IV	Astro IDHm	G4	N
652	WHO2007	22	GBM	G IV	Astro IDHm	G4	N
653	WHO2007	40	GBM	G IV	Astro IDHm	G4	N
654	WHO2016	25	GBM IDHm	G IV	Astro IDHm	G4	N
654	WHO2007	25	Astro	G II	(?) IDHm UG astro	NA	Gx
654	WHO2007	25	Astro	G II	(?) IDHm UG astro	NA	Gx
658	WHO2007	54	Astro	G III	(?) IDHm HG astro	NA	Gx
658	pre-2007	54	Astro	G II	(?) IDHm UG astro	NA	Gx
661	WHO2007	63	Oligo	G III	Oligo IDHm	G3	N
661	WHO2007	63	Oligo	G III	Oligo IDHm	G3	N
661	pre-2007	63	Oligo	G III	Oligo IDHm	G3	N
663	WHO2007	38	GBM	G IV	Astro IDHm	G4	N
663	WHO2007	38	Astro	G III	(?) IDHm HG astro	NA	Gx
663	WHO2007	38	Astro	G III	(?) IDHm HG astro	NA	Gx
667	WHO2007	49	Oligo	G III	Oligo IDHm	G3	N
671	WHO2016	26	Astro IDHm	G III	(?) IDHm HG astro	NA	Gx
672	WHO2016	35	Astro IDHm	G II	Astro IDHm	G2	U
673	WHO2007	38	Oligo	G III	Oligo IDHm	G3	N
675	WHO2007	69	GBM	G IV	GBM IDHwt	G4	N
675	WHO2007	69	GBM	G IV	GBM IDHwt	G4	N
678	pre-2007	33	Oligo	G III	Oligo IDHm	G3	N
679	WHO2007	64	GBM	G IV	GBM IDHwt	G4	N
688	WHO2007	22	GBM	G IV	(?) HGG NOS	G4	Dx
690	pre-2007	56	GBM	G IV	GBM IDHwt	G4	N
696	WHO2007	34	GBM	G IV	Astro IDHm	G4	N
696	WHO2007	34	Astro	G II	(?) IDHm UG astro	NA	Gx
696	WHO2007	37	Astro	G II	(?) IDHm UG astro	NA	Gx
698	pre-2007	69	GBM	G IV	GBM IDHwt	G4	N
699	WHO2016	73	GBM IDHwt	G IV	GBM IDHwt	G4	U
700	WHO2007	38	GBM	G IV	Astro IDHm	G4	N
700	WHO2007	38	GBM	G IV	Astro IDHm	G4	N
703	WHO2007	46	Oligo	G II	Oligo IDHm	G2	N
703	WHO2007	46	Oligo	G II	Oligo IDHm	G2	N
707	pre-2007	30	GBM	G IV	Astro IDHm	G4	N
708	pre-2007	64	GBM	G IV	GBM IDHwt	G4	N
709	WHO2007	68	GBM	G IV	GBM IDHwt	G4	N
710	WHO2007	35	Oligo	G III	Oligo IDHm	G3	N
710	pre-2007	35	Oligo	G II	Oligo IDHm	G2	N
710	pre-2007	35	Oligo	G II	Oligo IDHm	G2	N
711	WHO2007	47	GBM	G IV	(?) HGG NOS	G4	Dx
711	WHO2007	47	GBM	G IV	(?) HGG NOS	G4	Dx
711	WHO2007	47	GBM	G IV	(?) HGG NOS	G4	Dx
712	WHO2007	26	Oligoastro	G II	Oligo IDHm	G2	N
713	WHO2007	39	GBM	G IV	Astro IDHm	G4	N
713	WHO2007	39	Astro	G II	(?) IDHm UG astro	NA	Gx
714	WHO2007	74	GBM	G IV	GBM IDHwt	G4	N
716	WHO2007	31	Astro	G III	(?) IDHm HG astro	NA	Gx
717	WHO2007	47	GBM	G IV	(?) HGG NOS	G4	Dx
717	WHO2007	47	GBM	G IV	(?) HGG NOS	G4	Dx
718	WHO2016	42	Oligo IDHm	G III	Oligo IDHm	G3	U
718	WHO2007	42	Oligo	G II	Oligo IDHm	G2	N
719	WHO2016	56	GBM IDHwt	G IV	GBM IDHwt	G4	U
720	WHO2016	25	Astro IDHm	G III	(?) IDHm HG astro	NA	Gx
720	WHO2016	25	Astro IDHm	G II	(?) IDHm UG astro	NA	Gx
720	WHO2016	25	Astro IDHm	G II	(?) IDHm UG astro	NA	Gx
728	WHO2007	42	GBM	G IV	Astro IDHm	G4	N
728	WHO2007	42	Astro	G II	(?) IDHm UG astro	NA	Gx
728	WHO2007	42	Astro	G II	(?) IDHm UG astro	NA	Gx
728	WHO2007	42	Astro	G II	(?) IDHm UG astro	NA	Gx
729	WHO2007	28	Oligo	G III	Oligo IDHm	G3	N
729	WHO2007	28	Oligo	G III	Oligo IDHm	G3	N
730	WHO2007	37	GBM	G IV	Astro IDHm	G4	N
731	WHO2016	52	GBM IDHwt	G IV	GBM IDHwt	G4	U
731	WHO2016	52	GBM IDHwt	G IV	GBM IDHwt	G4	U
735	WHO2007	54	Astro	G III	(?) IDHm HG astro	NA	Gx
735	WHO2007	54	Astro	G II	(?) IDHm UG astro	NA	Gx
735	WHO2007	54	Astro	G II	(?) IDHm UG astro	NA	Gx
737	WHO2007	30	GBM	G IV	(?) HGG NOS	G4	Dx
739	WHO2007	62	GBM	G IV	GBM IDHwt	G4	N
740	WHO2016	25	GBM IDHm	G IV	Astro IDHm	G4	N
740	WHO2007	25	Oligoastro	G III	(?) IDHm HG astro	NA	Gx
741	WHO2007	63	GBM	G IV	GBM IDHwt	G4	N
741	WHO2007	63	Astro	G III	(?) HGG NOS	NA	Dx Gx
743	WHO2007	36	GBM	G IV	(?) HGG NOS	G4	Dx
743	WHO2007	36	GBM	G IV	(?) HGG NOS	G4	Dx
749	WHO2007	57	Oligo	G III	Oligo IDHm	G3	N
753	WHO2007	25	GBM	G IV	Astro IDHm	G4	N
755	WHO2007	32	Astro	G II	(?) IDHm UG astro	NA	Gx
755	WHO2007	32	Oligo	G II	Oligo IDHm	G2	N
756	WHO2007	45	Oligo	G III	Oligo IDHm	G3	N
756	WHO2007	45	Oligo	G III	Oligo IDHm	G3	N
756	pre-2007	45	Oligo	G II	Oligo IDHm	G3	N
757	WHO2016	42	Oligo IDHm	G III	Oligo IDHm	G3	U
757	WHO2007	42	Oligo	G III	Oligo IDHm	G3	N
757	WHO2007	42	Oligo	G III	Oligo IDHm	G3	N
757	pre-2007	42	Oligo	G II	Oligo IDHm	G2	N
758	WHO2016	53	Astro IDHm	G II	(?) IDHm UG astro	NA	Gx
759	WHO2016	43	Oligo IDHm	G III	Oligo IDHm	G3	U
761	WHO2016	61	GBM IDHwt	G IV	GBM IDHwt	G4	U
761	WHO2016	61	GBM IDHwt	G IV	GBM IDHwt	G4	U
761	WHO2016	61	GBM IDHwt	G IV	GBM IDHwt	G4	U
762	WHO2016	69	GBM IDHwt	G IV	GBM IDHwt	G4	U
763	WHO2016	31	Oligo IDHm	G III	Oligo IDHm	G3	U
764	WHO2016	22	Astro IDHm	G III	(?) IDHm HG astro	NA	Gx
766	WHO2016	82	GBM IDHwt	G IV	GBM IDHwt	G4	U
767	WHO2016	47	GBM IDHwt	G IV	GBM IDHwt	G4	U
767	WHO2016	47	GBM IDHwt	G IV	GBM IDHwt	G4	U
768	WHO2016	50	GBM IDHwt	G IV	GBM IDHwt	G4	U
768	WHO2016	50	GBM IDHwt	G IV	GBM IDHwt	G4	U
768	WHO2016	50	GBM IDHwt	G IV	GBM IDHwt	G4	U
769	WHO2016	61	GBM IDHwt	G IV	GBM IDHwt	G4	U
770	WHO2016	48	Oligo IDHm	G III	Oligo IDHm	G3	U
771	WHO2016	68	GBM IDHwt	G IV	GBM IDHwt	G4	U
771	WHO2016	68	GBM IDHwt	G IV	GBM IDHwt	G4	U
772	WHO2021	34.1808	Astro IDHm	G III	Astro IDHm	G3	U
772	WHO2016	30	Astro IDHm	G II	Astro IDHm	G2	U
772	WHO2016	30	Astro IDHm	G II	Astro IDHm	G2	U (R)
774	WHO2016	54	GBM IDHwt	G IV	GBM IDHwt	G4	U
775	WHO2016	22	GBM IDHm	G IV	Astro IDHm	G4	N
778	WHO2021	67	GBM IDHwt	G IV	GBM IDHwt	G4	U
778	WHO2016	67	GBM IDHwt	G IV	GBM IDHwt	G4	U
778	WHO2016	67	GBM IDHwt	G IV	GBM IDHwt	G4	U
780	WHO2021	56.063	GBM IDHwt	G IV	GBM IDHwt	G4	U
780	WHO2021	55.6329	GBM IDHwt	G IV	GBM IDHwt	G4	U
780	WHO2016	52	GBM IDHwt	G IV	GBM IDHwt	G4	U
781	WHO2016	49	Astro IDHm	G II	(?) IDHm UG astro	NA	Gx
783	WHO2016	61	GBM IDHwt	G IV	GBM IDHwt	G4	U
784	WHO2016	92	GBM IDHwt	G IV	GBM IDHwt	G4	U
785	WHO2016	38	Astro IDHm	G II	(?) IDHm UG astro	NA	Gx
786	WHO2016	74	GBM IDHwt	G IV	GBM IDHwt	G4	U
787	WHO2016	75	GBM IDHwt	G IV	GBM IDHwt	G4	U
787	WHO2016	75	GBM IDHwt	G IV	GBM IDHwt	G4	U
788	WHO2016	39	Oligo IDHm	G II	Oligo IDHm	G2	U
789	WHO2016	62	GBM IDHwt	G IV	GBM IDHwt	G4	U
791	WHO2021	46	GBM IDHwt	G IV	GBM IDHwt	G4	U
791	WHO2016	46	GBM IDHwt	G IV	GBM IDHwt	G4	U
793	WHO2016	60	GBM IDHwt	G IV	GBM IDHwt	G4	U
802	WHO2007	62	GBM	G IV	GBM IDHwt	G4	N
802	WHO2007	62	GBM	G IV	GBM IDHwt	G4	N
803	WHO2016	66	GBM IDHwt	G IV	GBM IDHwt	G4	U
804	WHO2016	74	GBM IDHwt	G IV	GBM IDHwt	G4	U
805	WHO2016	60	GBM IDHwt	G IV	GBM IDHwt	G4	U
806	WHO2016	29	Astro IDHm	G III	Astro IDHm	G3	U
807	WHO2016	68	GBM IDHwt	G IV	GBM IDHwt	G4	U
808	WHO2016	59	GBM IDHwt	G IV	GBM IDHwt	G4	U
809	WHO2016	33	GBM IDHm	G IV	Astro IDHm	G4	N
810	WHO2021	60.611	GBM IDHwt	G IV	GBM IDHwt	G4	U
810	WHO2021	60.4521	GBM IDHwt	G IV	GBM IDHwt	G4	U
810	WHO2016	58	GBM IDHwt	G IV	GBM IDHwt	G4	U
811	WHO2016	22	Astro IDHm	G III	Astro IDHm	G3	U
812	WHO2016	54	GBM IDHwt	G IV	GBM IDHwt	G4	U
813	WHO2021	64	GBM IDHwt	G IV	GBM IDHwt	G4	U
813	WHO2016	64	GBM IDHwt	G IV	GBM IDHwt	G4	U
815	WHO2016	62	GBM IDHwt	G IV	GBM IDHwt	G4	U
816	WHO2016	23	Astro IDHm	G III	Astro IDHm	G3	U
817	WHO2016	45	Oligo IDHm	G III	Oligo IDHm	G3	U
820	WHO2016	26	DMG H3 K27m	G IV	DMG H3 K27a	G4	N
821	WHO2016	47	Astro w/ mol features GBM	G IV	GBM IDHwt	G4	N
822	WHO2016	60	GBM IDHwt	G IV	GBM IDHwt	G4	U
824	WHO2016	31	Astro IDHm	G III	Astro IDHm	G3	U
824	WHO2007	31	Astro	G II	Astro IDHm	G2	N (R)
827	WHO2016	49	GBM IDHwt	G IV	GBM IDHwt	G4	U
829	WHO2016	32	Astro IDHm	G III	Astro IDHm	G3	U
832	WHO2016	70	GBM IDHwt	G IV	GBM IDHwt	G4	U
833	WHO2016	49	GBM IDHwt	G IV	GBM IDHwt	G4	U
833	WHO2016	49	GBM IDHwt	G IV	GBM IDHwt	G4	U
836	WHO2021	57	GBM IDHwt	G IV	GBM IDHwt	G4	U
836	WHO2021	57	GBM IDHwt	G IV	GBM IDHwt	G4	U
854	WHO2021	72	GBM IDHwt	G IV	GBM IDHwt	G4	U
855	WHO2021	56	GBM IDHwt	G IV	GBM IDHwt	G4	U
862	WHO2007	76	Oligo	G II	Oligo IDHm	G2	N
866	WHO2007	39	GBM	G IV	(?) HGG NOS	G4	Dx
866	WHO2007	39	GBM	G IV	(?) HGG NOS	G4	Dx
866	WHO2007	39	Astro	G III	(?) HGG NOS	G4	Dx Gx
873	WHO2007	49	Oligo	G II	Oligo IDHm	G2	N
878	WHO2007	33	Astro	G II	(?) IDHm UG astro	NA	Gx
878	pre-2007	33	Astro	G II	(?) IDHm UG astro	NA	Gx
878	pre-2007	33	Astro	G II	(?) IDHm UG astro	NA	Gx
880	WHO2007	80	GBM	G IV	GBM IDHwt	G4	N
898	WHO2007	26	Oligo	G II	Oligo IDHm	G2	N
899	WHO2007	35	GBM	G IV	(?) HGG NOS	G4	Dx
902	WHO2007	55	GBM	G IV	GBM IDHwt	G4	N
902	WHO2007	55	GBM	G IV	GBM IDHwt	G4	N
902	WHO2007	55	GBM	G IV	GBM IDHwt	G4	N
902	WHO2007	55	GBM	G IV	GBM IDHwt	G4	N
906	WHO2021	43	GBM IDHwt	G IV	GBM IDHwt	G4	U
906	WHO2021	43	GBM IDHwt	G IV	GBM IDHwt	G4	U
907	WHO2007	22	Astro	G III	(?) IDHm HG astro	NA	Gx
909	WHO2007	23	GBM	G IV	(?) HGG NOS	G4	Dx
917	WHO2007	46	Astro	G III	(?) IDHm HGG	NA	Dx Gx
917	WHO2007	46	Astro	G III	(?) IDHm HGG	NA	Dx Gx
969	WHO2007	45	Oligo	G III	Oligo IDHm	G3	N
1001	WHO2021	76	GBM IDHwt	G IV	GBM IDHwt	G4	U
1003	WHO2021	56	GBM IDHwt	G IV	GBM IDHwt	G4	U
1004	WHO2021	42	GBM IDHwt	G IV	GBM IDHwt	G4	U
1006	WHO2021	63	GBM IDHwt	G IV	GBM IDHwt	G4	U
1008	WHO2021	43.5068	DAG, IDHwt / H3wt	G III	HGG NEC	NEC	U
1008	WHO2021	42	DAG, IDHwt / H3wt	G III	HGG NEC	NEC	U
1009	WHO2021	21	Oligo IDHm	G III	Oligo IDHm	G3	U
1011	WHO2021	15	Astro IDHm	G II	Astro IDHm	G2	U
1013	WHO2021	67	GBM IDHwt	G IV	GBM IDHwt	G4	U
1015	WHO2021	22	Oligo IDHm	G II	Oligo IDHm	G2	U
1016	WHO2021	34	Astro IDHm	G IV	Astro IDHm	G4	U
1023	WHO2021	58	GBM IDHwt	G IV	GBM IDHwt	G4	U
1023	WHO2021	58	GBM IDHwt	G IV	GBM IDHwt	G4	U
1024	WHO2021	82	GBM IDHwt	G IV	GBM IDHwt	G4	U
1025	WHO2021	59	GBM IDHwt	G IV	GBM IDHwt	G4	U
1026	WHO2021	39	Astro IDHm	G IV	Astro IDHm	G4	U
1028	WHO2021	65	GBM IDHwt	G IV	GBM IDHwt	G4	U
1030	WHO2021	77	GBM IDHwt	G IV	GBM IDHwt	G4	U
1032	WHO2021	83	GBM IDHwt	G IV	GBM IDHwt	G4	U
1034	WHO2021	75	GBM IDHwt	G IV	GBM IDHwt	G4	U
1036	WHO2021	50.1616	GBM IDHwt	G IV	GBM IDHwt	G4	U
1036	WHO2021	49	GBM IDHwt	G IV	GBM IDHwt	G4	U
1037	WHO2021	73	GBM IDHwt	G IV	GBM IDHwt	G4	U
1038	WHO2021	77	GBM IDHwt	G IV	GBM IDHwt	G4	U
1039	WHO2021	38	Astro IDHm	G III	Astro IDHm	G3	U
1040	WHO2021	69	GBM IDHwt	G IV	GBM IDHwt	G4	U
1041	WHO2021	46	Astro IDHm	G IV	Astro IDHm	G4	U
1042	WHO2021	83	GBM IDHwt	G IV	GBM IDHwt	G4	U
1044	WHO2021	51	GBM IDHwt	G IV	GBM IDHwt	G4	U
1045	WHO2021	42	Oligo IDHm	G III	Oligo IDHm	G3	U
1046	WHO2021	56	GBM IDHwt	G IV	GBM IDHwt	G4	U
1047	WHO2021	64	GBM IDHwt	G IV	GBM IDHwt	G4	U
1048	WHO2021	85	GBM IDHwt	G IV	GBM IDHwt	G4	U
1049	WHO2021	55.8904	GBM IDHwt	G IV	GBM IDHwt	G4	U
1049	WHO2021	54	GBM IDHwt	G IV	GBM IDHwt	G4	U
1050	WHO2021	60	GBM IDHwt	G IV	GBM IDHwt	G4	U
1053	WHO2021	67.0219	GBM IDHwt	G IV	GBM IDHwt	G4	U
1053	WHO2021	66	GBM IDHwt	G IV	GBM IDHwt	G4	U
1054	WHO2021	61	GBM IDHwt	G IV	GBM IDHwt	G4	U
1055	WHO2021	58	GBM IDHwt	G IV	GBM IDHwt	G4	U
1056	WHO2021	69.2575	GBM IDHwt	G IV	GBM IDHwt	G4	U
1059	WHO2021	85.5205	GBM IDHwt	G IV	GBM IDHwt	G4	U
1060	WHO2021	38.0767	GBM IDHwt (RTK2)	G IV	GBM IDHwt (RTK2)	G4	U
1061	WHO2021	41.5507	GBM IDHwt (RTK1)	G IV	Astro IDHm	G4	U
1062	WHO2021	33.6301	Astro IDHm	G III	Astro IDHm	G3	U
1063	WHO2021	81.0986	GBM IDHwt	G IV	GBM IDHwt	G4	U
1064	WHO2021	78.9945	GBM IDHwt	G IV	GBM IDHwt	G4	U
1066	WHO2021	37.1616	Astro IDHm	G IV	Astro IDHm	G4	U
1066	WHO2021	34.8055	Astro IDHm	G IV	Astro IDHm	G4	U
1068	WHO2021	85.2137	Oligo IDHm	G III	Oligo IDHm	G3	U
1069	WHO2021	39.9452	GBM IDHwt	G IV	GBM IDHwt	G4	U
1070	WHO2021	37.2137	Astro IDHm	G III	Astro IDHm	G3	U
1071	WHO2021	43.1973	GBM IDHwt	G IV	GBM IDHwt	G4	U
1071	WHO2021	41.6438	GBM IDHwt	G IV	GBM IDHwt	G4	U
1072	WHO2021	54.474	GBM IDHwt	G IV	GBM IDHwt	G4	U
1075	WHO2021	67.9315	GBM IDHwt	G IV	GBM IDHwt	G4	U
1076	WHO2021	25.5288	DHG G34m	G IV	DHG G34m	G4	U
1077	WHO2021	45.9836	GBM IDHwt	G IV	GBM IDHwt	G4	U
1078	WHO2021	61.0658	GBM IDHwt	G IV	GBM IDHwt	G4	U
1083	WHO2021	23.2849	Astro IDHm	G IV	Astro IDHm	G4	U
1085	WHO2021	79.2932	GBM IDHwt	G IV	GBM IDHwt	G4	U
1087	WHO2021	50.8822	GBM IDHwt	G IV	GBM IDHwt	G4	U
1088	WHO2021	37.737	Astro IDHm	G III	Astro IDHm	G3	U
1089	WHO2021	74.9397	GBM IDHwt	G IV	GBM IDHwt	G4	U
1090	WHO2021	55.4849	GBM IDHwt	G IV	GBM IDHwt	G4	U
1091	WHO2021	78.8192	GBM IDHwt	G IV	GBM IDHwt	G4	U
1092	WHO2021	28.6082	DAG, IDHwt / H3wt	G III	HGG NEC	NEC	Unk
1092	WHO2021	28.0329	DAG, IDHwt / H3wt	G III	HGG NEC	NEC	Unk
1093	WHO2021	49.7616	GBM IDHwt	G IV	GBM IDHwt	G4	U
1094	WHO2021	74.4932	GBM IDHwt	G IV	GBM IDHwt	G4	U
1095	WHO2021	86.1342	GBM IDHwt	G IV	GBM IDHwt	G4	U
1098	WHO2021	58.3068	GBM IDHwt	G IV	GBM IDHwt	G4	U
1099	WHO2021	54.0822	Astro IDHm	G III	Astro IDHm	G3	U
1100	WHO2021	67.1096	GBM IDHwt	G IV	GBM IDHwt	G4	U
1101	WHO2021	48.3726	DAG, IDHwt / H3wt	G III	HGG NEC	NEC	Unk
1103	WHO2021	40.5233	Oligo IDHm	G III	Oligo IDHm	G3	U
1104	WHO2021	75.926	DAG	G III	(?) HGG NOS	NOS	Dx Gx
1106	WHO2021	41.5863	GBM IDHwt (RTK1)	G IV	GBM IDHwt (RTK1)	G4	U
1107	WHO2021	74.1644	Oligo IDHm	G III	Oligo IDHm	G3	U
1108	WHO2021	69.1233	GBM IDHwt	G IV	GBM IDHwt	G4	U
1109	WHO2021	64.9205	GBM IDHwt	G IV	GBM IDHwt	G4	U
1111	WHO2021	32.4986	Astro IDHm	G III	Astro IDHm	G3	U
1115	WHO2021	66.6795	GBM IDHwt	G IV	GBM IDHwt	G4	U
1116	WHO2021	66.3096	GBM IDHwt	G IV	GBM IDHwt	G4	U
1117	WHO2021	74.3534	GBM IDHwt	G IV	GBM IDHwt	G4	U
1118	WHO2021	46.5479	DMG H3K27a	G IV	DMG H3 K27a	G4	U
1119	WHO2021	68.1644	GBM IDHwt	G IV	GBM IDHwt	G4	U
1125	WHO2021	37.8603	Astro IDHm	G III	Astro IDHm	G3	U
1127	WHO2021	66.1753	Oligo IDHm	G III	Oligo IDHm	G3	U
1128	WHO2021	49.937	Astro IDHm	G IV	Astro IDHm	G4	U
1128	WHO2021	48.6329	Astro IDHm	G III	Astro IDHm	G3	U
1129	WHO2021	58.2521	GBM IDHwt	G IV	GBM IDHwt	G4	U
1129	WHO2021	56.5507	GBM IDHwt	G IV	GBM IDHwt	G4	U
1129	WHO2021	56.5068	GBM IDHwt	G IV	GBM IDHwt	G4	U
1133	WHO2021	67.3644	GBM IDHwt	G IV	GBM IDHwt	G4	U
1134	WHO2021	41.5397	Astro IDHm	G IV	Astro IDHm	G4	U
1135	WHO2021	61.4904	GBM IDHwt	G IV	GBM IDHwt	G4	U
1136	WHO2021	56.4274	pHGG RTK1	G IV	pHGG RTK1	G4	U
1137	WHO2021	53.7945	Astro IDHm	G IV	Astro IDHm	G4	U
1138	WHO2021	69.4658	Astro IDHm	G III	Astro IDHm	G3	U
1139	WHO2021	67.4219	GBM IDHwt	G IV	GBM IDHwt	G4	U
1144	WHO2021	81.1836	GBM IDHwt	G IV	GBM IDHwt	G4	U
1145	WHO2021	51.1123	GBM IDHwt	G IV	GBM IDHwt	G4	U
1145	WHO2021	50.5726	GBM IDHwt	G IV	GBM IDHwt	G4	U
1146	WHO2021	72.3315	GBM IDHwt	G IV	GBM IDHwt	G4	U
1147	WHO2021	72.5233	GBM IDHwt	G IV	GBM IDHwt	G4	U
1148	WHO2021	52.4137	DAG, IDHwt / H3wt	G III	HGG NEC	NEC	Unk
1149	WHO2021	66.8	GBM IDHwt	G IV	GBM IDHwt	G4	U
1152	WHO2021	44.6877	GBM IDHwt	G IV	GBM IDHwt	G4	U
1152	WHO2021	44.4575	GBM IDHwt	G IV	GBM IDHwt	G4	U
1152	WHO2021	43.6137	GBM IDHwt	G IV	GBM IDHwt	G4	U
1154	WHO2021	27.1205	DMG H3K27a	G IV	DMG H3 K27a	G4	U
1155	WHO2021	66.1945	GBM IDHwt	G IV	GBM IDHwt	G4	U
1155	WHO2021	66.1562	GBM IDHwt	G IV	GBM IDHwt	G4	U
1156	WHO2021	62.1151	GBM IDHwt	G IV	GBM IDHwt	G4	U
1157	WHO2021	76.6274	GBM IDHwt	G IV	GBM IDHwt	G4	U
1158	WHO2021	27.8219	Astro IDHm	G III	Astro IDHm	G3	U
1160	WHO2021	37.1589	Oligo IDHm	G III	Oligo IDHm	G3	U
1161	WHO2021	61.5068	GBM IDHwt	G IV	GBM IDHwt	G4	U
1164	WHO2021	29.0329	Oligo IDHm	G II	Oligo IDHm	G2	U
1165	WHO2021	68.7671	GBM IDHwt	G IV	GBM IDHwt	G4	U
1167	WHO2021	36.9205	Oligo IDHm	G III	Oligo IDHm	G3	U
1168	WHO2021	47.6329	GBM IDHwt	G IV	GBM IDHwt	G4	U
1169	WHO2021	77.5068	GBM IDHwt	G IV	GBM IDHwt	G4	U
1170	WHO2021	65.2795	GBM IDHwt	G IV	GBM IDHwt	G4	U
1171	WHO2021	52.8027	GBM IDHwt	G IV	GBM IDHwt	G4	U
1172	WHO2021	61.2877	GBM IDHwt	G IV	GBM IDHwt	G4	U
1175	WHO2021	67.1507	GBM IDHwt	G IV	GBM IDHwt	G4	U
1175	WHO2021	66.7863	GBM IDHwt	G IV	GBM IDHwt	G4	U
1176	WHO2021	59.2548	GBM IDHwt	G IV	GBM IDHwt	G4	U
1177	WHO2021	19.6712	DAG, IDHwt / H3wt	G III	HGG NEC	NEC	Unk
1178	WHO2021	61.6438	Astro IDHm	G II	Astro IDHm	G2	U
1179	WHO2021	58.8055	GBM IDHwt	G IV	GBM IDHwt	G4	U
1180	WHO2021	85.0849	GBM IDHwt	G IV	GBM IDHwt	G4	U
1182	WHO2021	59.2795	GBM IDHwt	G IV	GBM IDHwt	G4	U
1183	WHO2021	62.1507	Oligo IDHm	G II	Oligo IDHm	G2	U
1185	WHO2021	74.2438	GBM IDHwt	G IV	GBM IDHwt	G4	U
1186	WHO2021	30.2274	Astro IDHm	G II	Astro IDHm	G2	U
1187	WHO2021	64.6137	GBM IDHwt	G IV	GBM IDHwt	G4	U
1188	WHO2021	58.8164	GBM IDHwt	G IV	GBM IDHwt	G4	U
1189	WHO2021	21.9808	Astro IDHm	G II	Astro IDHm	G2	U
1191	WHO2021	40.6685	Oligo IDHm	G II	Oligo IDHm	G2	U
1192	WHO2021	76.9123	GBM IDHwt	G IV	GBM IDHwt	G4	U
1193	WHO2021	71.2986	GBM IDHwt	G IV	GBM IDHwt	G4	U
1194	WHO2021	45.7808	GBM IDHwt	G IV	GBM IDHwt	G4	U
1195	WHO2021	73.0274	GBM IDHwt	G IV	GBM IDHwt	G4	U
1195	WHO2021	72.3288	GBM IDHwt	G IV	GBM IDHwt	G4	U
1196	WHO2021	53.5014	GBM IDHwt	G IV	GBM IDHwt	G4	U
1197	WHO2021	28.7288	Astro IDHm	G II	Astro IDHm	G2	U
1198	WHO2021	53.6575	GBM IDHwt	G IV	GBM IDHwt	G4	U
1199	WHO2021	68.211	GBM IDHwt	G IV	GBM IDHwt	G4	U
1200	WHO2021	38.2027	Astro IDHm	G III	Astro IDHm	G3	U
1201	WHO2021	63.9479	GBM IDHwt	G IV	GBM IDHwt	G4	U
1202	WHO2021	62.8	GBM IDHwt	G IV	GBM IDHwt	G4	U
1203	WHO2021	59.5425	GBM IDHwt	G IV	GBM IDHwt	G4	U
1204	WHO2021	69.4247	GBM IDHwt	G IV	GBM IDHwt	G4	U
1205	WHO2021	81.4603	GBM IDHwt	G IV	GBM IDHwt	G4	U
1206	WHO2021	68.0274	Astro IDHm	G III	Astro IDHm	G3	U
1207	WHO2021	48.126	Astro IDHm	G IV	Astro IDHm	G4	U
1209	WHO2021	59.9808	GBM IDHwt	G IV	GBM IDHwt	G4	U
1210	WHO2021	69.1863	GBM IDHwt	G IV	GBM IDHwt	G4	U
1216	WHO2021	74.1315	GBM IDHwt	G IV	GBM IDHwt	G4	U
1222	WHO2021	83.3205	GBM IDHwt	G IV	GBM IDHwt	G4	U
1223	WHO2021	69.0548	GBM IDHwt	G IV	GBM IDHwt	G4	U
1224	WHO2021	65.1041	Astro IDHm	G III	Astro IDHm	G3	U
1225	WHO2021	77.5973	GBM IDHwt	G IV	GBM IDHwt	G4	U
1226	WHO2021	57.9918	GBM IDHwt	G IV	GBM IDHwt	G4	U
1227	WHO2021	73.189	GBM IDHwt	G IV	GBM IDHwt	G4	U
1228	WHO2021	71.0959	GBM IDHwt	G IV	GBM IDHwt	G4	U
1229	WHO2021	66.1479	GBM IDHwt	G IV	GBM IDHwt	G4	U
1230	WHO2021	68.4301	Oligo IDHm	G II	Oligo IDHm	G2	U
1231	WHO2021	56.8822	GBM IDHwt	G IV	GBM IDHwt	G4	U
1232	WHO2021	44.0247	GBM IDHwt	G IV	GBM IDHwt	G4	U
1236	WHO2021	27	Oligo IDHm	G III	Oligo IDHm	G3	U
1238	WHO2021	34.4767	Astro IDHm	G II	Astro IDHm	G2	U
